# Supplementary material for: Correlation in Expression between LTR Retrotransposons and Potential Host Cis-Targets during Infection of Antherea pernyi with ApNPV Baculovirus
Source: Viruses. 2019 May 6;11(5):421. doi: 10.3390/v11050421 (PMC6563192; doi:10.3390/v11050421)
Supplement: Supplementary file 1 [file viruses-11-00421-s001.zip]

Archive with 3 entries (3 files):
- Supplementary Data Sheet S2.xlsx
- Supplementary Data Sheet S3.xlsx
- Supplementary Data Sheet S1.xlsx
