# Supplementary material for: Correlation in Expression between LTR Retrotransposons and Potential Host Cis-Targets during Infection of Antherea pernyi with ApNPV Baculovirus
Source: Viruses. 2019 May 6;11(5):421. doi: 10.3390/v11050421 (PMC6563192; doi:10.3390/v11050421)
Supplement: Supplementary file 1 [file viruses-11-00421-s001.zip › Supplementary Data Sheet S2.xlsx]

## Sheet: GO
Ontology	Class	Gene Number	Gene ID
Biological Process	response to stimulus	10	evm.TU.AY_114.24;evm.TU.AY_1197.4;evm.TU.AY_131.19;evm.TU.AY_1.43;evm.TU.AY_31.45;evm.TU.AY_31.46;evm.TU.AY_602.1;evm.TU.AY_602.2;evm.TU.AY_813.3;evm.TU.AY_829.1
Biological Process	signaling	7	evm.TU.AY_114.24;evm.TU.AY_1197.4;evm.TU.AY_131.19;evm.TU.AY_1.43;evm.TU.AY_602.1;evm.TU.AY_602.2;evm.TU.AY_813.3
Biological Process	biological adhesion	1	evm.TU.AY_189.10
Biological Process	cellular component organization or biogenesis	4	evm.TU.AY_341.2;evm.TU.AY_57.11;evm.TU.AY_812.4;evm.TU.AY_95.26
Biological Process	localization	8	evm.TU.AY_1.43;evm.TU.AY_20.18;evm.TU.AY_341.2;evm.TU.AY_404.2;evm.TU.AY_421.3;evm.TU.AY_645.4;evm.TU.AY_813.3;evm.TU.AY_95.26
Biological Process	biological regulation	8	evm.TU.AY_114.24;evm.TU.AY_1197.4;evm.TU.AY_131.19;evm.TU.AY_1.43;evm.TU.AY_602.1;evm.TU.AY_602.2;evm.TU.AY_813.3;evm.TU.AY_95.25
Biological Process	cellular process	27	evm.TU.AY_114.24;evm.TU.AY_116.28;evm.TU.AY_117.7;evm.TU.AY_1197.4;evm.TU.AY_130.6;evm.TU.AY_131.19;evm.TU.AY_1.43;evm.TU.AY_174.8;evm.TU.AY_230.3;evm.TU.AY_31.45;evm.TU.AY_31.46;evm.TU.AY_33.32;evm.TU.AY_341.2;evm.TU.AY_347.12;evm.TU.AY_404.6;evm.TU.AY_509.17;evm.TU.AY_516.6;evm.TU.AY_542.6;evm.TU.AY_57.11;evm.TU.AY_57.8;evm.TU.AY_602.1;evm.TU.AY_602.2;evm.TU.AY_645.4;evm.TU.AY_7.61;evm.TU.AY_81…
Biological Process	single-organism process	21	evm.TU.AY_114.24;evm.TU.AY_116.28;evm.TU.AY_1197.4;evm.TU.AY_130.6;evm.TU.AY_131.19;evm.TU.AY_1.43;evm.TU.AY_174.8;evm.TU.AY_33.32;evm.TU.AY_341.2;evm.TU.AY_372.14;evm.TU.AY_372.15;evm.TU.AY_404.6;evm.TU.AY_509.17;evm.TU.AY_516.6;evm.TU.AY_57.8;evm.TU.AY_602.1;evm.TU.AY_602.2;evm.TU.AY_645.4;evm.TU.AY_812.4;evm.TU.AY_813.3;evm.TU.AY_95.26
Biological Process	metabolic process	28	evm.TU.AY_1056.1;evm.TU.AY_116.28;evm.TU.AY_117.7;evm.TU.AY_128.12;evm.TU.AY_1285.1;evm.TU.AY_130.6;evm.TU.AY_174.8;evm.TU.AY_230.3;evm.TU.AY_31.45;evm.TU.AY_31.46;evm.TU.AY_33.32;evm.TU.AY_347.12;evm.TU.AY_372.14;evm.TU.AY_372.15;evm.TU.AY_37.26;evm.TU.AY_404.11;evm.TU.AY_404.6;evm.TU.AY_509.16;evm.TU.AY_509.17;evm.TU.AY_516.6;evm.TU.AY_542.6;evm.TU.AY_602.1;evm.TU.AY_602.2;evm.TU.AY_645.4;evm.T…
Biological Process	multicellular organismal process	0
Biological Process	developmental process	0
Molecular Function	binding	25	evm.TU.AY_103.17;evm.TU.AY_1056.1;evm.TU.AY_117.7;evm.TU.AY_129.14;evm.TU.AY_130.6;evm.TU.AY_1.43;evm.TU.AY_174.8;evm.TU.AY_229.5;evm.TU.AY_31.45;evm.TU.AY_31.46;evm.TU.AY_341.2;evm.TU.AY_347.12;evm.TU.AY_372.13;evm.TU.AY_372.14;evm.TU.AY_372.15;evm.TU.AY_404.11;evm.TU.AY_404.6;evm.TU.AY_509.17;evm.TU.AY_56.14;evm.TU.AY_57.11;evm.TU.AY_57.6;evm.TU.AY_7.61;evm.TU.AY_812.4;evm.TU.AY_813.3;evm.TU.AY…
Molecular Function	structural molecule activity	1	evm.TU.AY_404.11
Molecular Function	transporter activity	2	evm.TU.AY_20.18;evm.TU.AY_645.4
Molecular Function	signal transducer activity	1	evm.TU.AY_1197.4
Molecular Function	molecular transducer activity	1	evm.TU.AY_1197.4
Molecular Function	catalytic activity	21	evm.TU.AY_103.17;evm.TU.AY_1056.1;evm.TU.AY_116.28;evm.TU.AY_117.7;evm.TU.AY_130.6;evm.TU.AY_174.8;evm.TU.AY_229.5;evm.TU.AY_230.3;evm.TU.AY_33.32;evm.TU.AY_372.14;evm.TU.AY_372.15;evm.TU.AY_404.6;evm.TU.AY_509.17;evm.TU.AY_516.6;evm.TU.AY_56.14;evm.TU.AY_602.1;evm.TU.AY_602.2;evm.TU.AY_604.7;evm.TU.AY_645.4;evm.TU.AY_812.4;evm.TU.AY_95.26
Cellular Component	extracellular region part	2	evm.TU.AY_57.8;evm.TU.AY_829.1
Cellular Component	extracellular region	2	evm.TU.AY_57.8;evm.TU.AY_829.1
Cellular Component	extracellular matrix	1	evm.TU.AY_57.8
Cellular Component	macromolecular complex	10	evm.TU.AY_128.12;evm.TU.AY_341.2;evm.TU.AY_37.26;evm.TU.AY_404.11;evm.TU.AY_509.16;evm.TU.AY_509.17;evm.TU.AY_542.6;evm.TU.AY_645.4;evm.TU.AY_645.8;evm.TU.AY_70.5
Cellular Component	membrane part	8	evm.TU.AY_114.24;evm.TU.AY_1197.4;evm.TU.AY_31.47;evm.TU.AY_56.14;evm.TU.AY_602.1;evm.TU.AY_602.2;evm.TU.AY_645.4;evm.TU.AY_95.26
Cellular Component	cell	20	evm.TU.AY_128.12;evm.TU.AY_1.43;evm.TU.AY_174.8;evm.TU.AY_189.10;evm.TU.AY_20.18;evm.TU.AY_341.2;evm.TU.AY_347.12;evm.TU.AY_37.26;evm.TU.AY_404.11;evm.TU.AY_404.6;evm.TU.AY_509.16;evm.TU.AY_509.17;evm.TU.AY_516.6;evm.TU.AY_57.11;evm.TU.AY_645.8;evm.TU.AY_70.5;evm.TU.AY_7.61;evm.TU.AY_812.4;evm.TU.AY_813.3;evm.TU.AY_95.26
Cellular Component	cell part	20	evm.TU.AY_128.12;evm.TU.AY_1.43;evm.TU.AY_174.8;evm.TU.AY_189.10;evm.TU.AY_20.18;evm.TU.AY_341.2;evm.TU.AY_347.12;evm.TU.AY_37.26;evm.TU.AY_404.11;evm.TU.AY_404.6;evm.TU.AY_509.16;evm.TU.AY_509.17;evm.TU.AY_516.6;evm.TU.AY_57.11;evm.TU.AY_645.8;evm.TU.AY_70.5;evm.TU.AY_7.61;evm.TU.AY_812.4;evm.TU.AY_813.3;evm.TU.AY_95.26
Cellular Component	organelle part	3	evm.TU.AY_174.8;evm.TU.AY_404.11;evm.TU.AY_95.26
Cellular Component	membrane	9	evm.TU.AY_114.24;evm.TU.AY_1197.4;evm.TU.AY_31.47;evm.TU.AY_516.6;evm.TU.AY_56.14;evm.TU.AY_602.1;evm.TU.AY_602.2;evm.TU.AY_645.4;evm.TU.AY_95.26
Cellular Component	organelle	10	evm.TU.AY_1.43;evm.TU.AY_174.8;evm.TU.AY_189.10;evm.TU.AY_404.11;evm.TU.AY_516.6;evm.TU.AY_57.11;evm.TU.AY_70.5;evm.TU.AY_812.4;evm.TU.AY_813.3;evm.TU.AY_95.26

## Sheet: KEGG pathway
KEGG_A_class	KEGG_B_class	Pathway	gene (92)	All (3783)	Pvalue	Qvalue	Pathway ID	Genes	K_IDs
Genetic Information Processing	Translation	Ribosome	8	132	0.0140746	0.864573	ko03010	XLOC_000543;XLOC_013532;evm.TU.AY_128.12;evm.TU.AY_37.26;evm.TU.AY_404.11;evm.TU.AY_509.16;evm.TU.AY_542.4;evm.TU.AY_645.8	K02939+K02905+K02882+K02927+K02997+K02871+K02874+K02895
Genetic Information Processing	Folding, sorting and degradation	Protein processing in endoplasmic reticulum	8	165	0.0457871	0.864573	ko04141	evm.TU.AY_185.26;evm.TU.AY_31.45;evm.TU.AY_31.46;evm.TU.AY_404.8;evm.TU.AY_516.10;evm.TU.AY_602.9;evm.TU.AY_63.49;evm.TU.AY_7.58	K05546+K09487+K09487+K09542+K13249+K08653+K09530+K04554
Environmental Information Processing	Signaling molecules and interaction	ECM-receptor interaction	3	38	0.0636974	0.864573	ko04512	evm.TU.AY_56.17;evm.TU.AY_56.18;evm.TU.AY_56.19	K06237+K06237+K06237
Metabolism	Amino acid metabolism	Tryptophan metabolism	3	40	0.0720895	0.864573	ko00380	evm.TU.AY_174.8;evm.TU.AY_496.11;evm.TU.AY_7.56	K00486+K01432+K00128
Genetic Information Processing	Translation	RNA transport	7	155	0.0812413	0.864573	ko03013	XLOC_010668;XLOC_023396;evm.TU.AY_110.19;evm.TU.AY_31.30;evm.TU.AY_31.33;evm.TU.AY_330.13;evm.TU.AY_70.5	K03249+K00974+K03754+K03537+K05019+K14530+K14294
Metabolism	Energy metabolism	Oxidative phosphorylation	6	125	0.0820697	0.864573	ko00190	XLOC_021830;evm.TU.AY_37.27;evm.TU.AY_516.6;evm.TU.AY_645.4;evm.TU.AY_645.6;evm.TU.AY_645.7	K02148+K02270+K02257+K02136+K02148+K02148
Genetic Information Processing	Folding, sorting and degradation	Protein export	2	20	0.0837478	0.864573	ko03060	evm.TU.AY_341.2;evm.TU.AY_95.26	K03107+K13431
Genetic Information Processing	Folding, sorting and degradation	SNARE interactions in vesicular transport	2	23	0.106477	0.864573	ko04130	evm.TU.AY_404.2;evm.TU.AY_421.3	K08490+K08496
Genetic Information Processing	Replication and repair	Homologous recombination	2	28	0.147375	0.864573	ko03440	evm.TU.AY_516.3;evm.TU.AY_602.7	K10871+K10870
Metabolism	Carbohydrate metabolism	Inositol phosphate metabolism	3	55	0.148489	0.864573	ko00562	evm.TU.AY_1520.1;evm.TU.AY_37.28;evm.TU.AY_806.1	K00010+K01099+K01110
Metabolism	Carbohydrate metabolism	Glycolysis / Gluconeogenesis	3	56	0.154288	0.864573	ko00010	XLOC_003352;evm.TU.AY_7.56;evm.TU.AY_813.2	K01623+K00128+K00844
Metabolism	Amino acid metabolism	Valine, leucine and isoleucine degradation	3	57	0.160158	0.864573	ko00280	evm.TU.AY_516.8;evm.TU.AY_516.9;evm.TU.AY_7.56	K00827+K00827+K00128
Metabolism	Lipid metabolism	Arachidonic acid metabolism	2	30	0.164528	0.864573	ko00590	evm.TU.AY_407.15;evm.TU.AY_509.17	K00079+K01254
Metabolism	Metabolism of other amino acids	Glutathione metabolism	4	88	0.164917	0.864573	ko00480	evm.TU.AY_404.6;evm.TU.AY_421.6;evm.TU.AY_421.7;evm.TU.AY_719.14	K10807+K00799+K00799+K01255
Metabolism	Amino acid metabolism	Cysteine and methionine metabolism	3	59	0.172099	0.864573	ko00270	evm.TU.AY_407.12;evm.TU.AY_516.8;evm.TU.AY_516.9	K01251+K00827+K00827
Metabolism	Amino acid metabolism	Alanine, aspartate and glutamate metabolism	2	32	0.182015	0.864573	ko00250	evm.TU.AY_516.8;evm.TU.AY_516.9	K00827+K00827
Environmental Information Processing	Signal transduction	mTOR signaling pathway	3	63	0.196705	0.879385	ko04150	XLOC_010199;evm.TU.AY_261.40;evm.TU.AY_806.1	K07207+K07207+K01110
Metabolism	Carbohydrate metabolism	Fructose and mannose metabolism	2	35	0.208719	0.881259	ko00051	XLOC_003352;evm.TU.AY_813.2	K01623+K00844
Metabolism	Nucleotide metabolism	Pyrimidine metabolism	4	102	0.235275	0.902585	ko00240	evm.TU.AY_404.6;evm.TU.AY_421.9;evm.TU.AY_537.1;evm.TU.AY_72.27	K10807+K16330+K03002+K00757
Metabolism	Metabolism of cofactors and vitamins	Ubiquinone and other terpenoid-quinone biosynthesis	1	11	0.237522	0.902585	ko00130	evm.TU.AY_128.14	K00591
Metabolism	Lipid metabolism	Sphingolipid metabolism	2	43	0.281291	0.934838	ko00600	evm.TU.AY_1285.1;evm.TU.AY_129.12	K17108+K04710
Metabolism	Glycan biosynthesis and metabolism	N-Glycan biosynthesis	2	44	0.290388	0.934838	ko00510	evm.TU.AY_185.26;evm.TU.AY_7.55	K05546+K00902
Metabolism	Metabolism of cofactors and vitamins	One carbon pool by folate	1	14	0.291978	0.934838	ko00670	evm.TU.AY_4.43	K01934
Metabolism	Energy metabolism	Nitrogen metabolism	1	16	0.326126	0.934838	ko00910	evm.TU.AY_387.12	K01672
Metabolism	Metabolism of cofactors and vitamins	Pantothenate and CoA biosynthesis	1	17	0.342583	0.934838	ko00770	XLOC_021827	K08069
Metabolism	Xenobiotics biodegradation and metabolism	Metabolism of xenobiotics by cytochrome P450	3	87	0.355283	0.934838	ko00980	evm.TU.AY_407.15;evm.TU.AY_421.6;evm.TU.AY_421.7	K00079+K00799+K00799
Metabolism	Glycan biosynthesis and metabolism	Glycosaminoglycan degradation	1	18	0.358644	0.934838	ko00531	evm.TU.AY_261.37	K01565
Cellular Processes	Transport and catabolism	Phagosome	3	91	0.382096	0.934838	ko04145	XLOC_021830;evm.TU.AY_645.6;evm.TU.AY_645.7	K02148+K02148+K02148
Metabolism	Carbohydrate metabolism	Pentose phosphate pathway	1	22	0.419094	0.934838	ko00030	XLOC_003352	K01623
Metabolism	Amino acid metabolism	Histidine metabolism	1	22	0.419094	0.934838	ko00340	evm.TU.AY_7.56	K00128
Metabolism	Amino acid metabolism	Glycine, serine and threonine metabolism	3	98	0.428398	0.934838	ko00260	evm.TU.AY_516.8;evm.TU.AY_516.9;evm.TU.AY_604.8	K00827+K00827+K00108
Metabolism	Global and Overview	Metabolic pathways	30	1191	0.446372	0.934838	ko01100	XLOC_003352;XLOC_021830;evm.TU.AY_128.14;evm.TU.AY_1285.1;evm.TU.AY_129.12;evm.TU.AY_1520.1;evm.TU.AY_174.8;evm.TU.AY_185.26;evm.TU.AY_261.37;evm.TU.AY_33.32;evm.TU.AY_37.28;evm.TU.AY_4.43;evm.TU.AY_404.6;evm.TU.AY_407.12;evm.TU.AY_407.15;evm.TU.AY_496.11;evm.TU.AY_509.17;evm.TU.AY_516.6;evm.TU.AY_516.8;evm.TU.AY_516.9;evm.TU.AY_537.1;evm.TU.AY_604.8;evm.TU.AY_645.4;evm.TU.AY_645.6;evm.TU.AY_645.…	K01623+K02148+K00591+K17108+K04710+K00010+K00486+K05546+K01565+K01194+K01099+K01934+K10807+K01251+K00079+K01432+K01254+K02257+K00827+K00827+K03002+K00108+K02136+K02148+K02148+K00902+K00128+K01255+K00757+K00844
Metabolism	Carbohydrate metabolism	Starch and sucrose metabolism	2	65	0.472746	0.934838	ko00500	evm.TU.AY_33.32;evm.TU.AY_813.2	K01194+K00844
Metabolism	Metabolism of terpenoids and polyketides	Terpenoid backbone biosynthesis	1	29	0.511622	0.934838	ko00900	evm.TU.AY_928.4	K05954
Environmental Information Processing	Signal transduction	Phosphatidylinositol signaling system	2	72	0.527385	0.934838	ko04070	evm.TU.AY_37.28;evm.TU.AY_806.1	K01099+K01110
Metabolism	Glycan biosynthesis and metabolism	Other glycan degradation	1	31	0.53527	0.934838	ko00511	evm.TU.AY_1285.1	K17108
Environmental Information Processing	Signal transduction	FoxO signaling pathway	3	116	0.540923	0.934838	ko04068	evm.TU.AY_1197.6;evm.TU.AY_377.12;evm.TU.AY_806.1	K04467+K08863+K01110
Metabolism	Xenobiotics biodegradation and metabolism	Drug metabolism - cytochrome P450	2	76	0.556878	0.934838	ko00982	evm.TU.AY_421.6;evm.TU.AY_421.7	K00799+K00799
Genetic Information Processing	Transcription	RNA polymerase	1	33	0.557784	0.934838	ko03020	evm.TU.AY_537.1	K03002
Cellular Processes	Transport and catabolism	Regulation of autophagy	1	33	0.557784	0.934838	ko04140	evm.TU.AY_928.5	K08342
Environmental Information Processing	Signal transduction	TGF-beta signaling pathway	1	33	0.557784	0.934838	ko04350	evm.TU.AY_347.12	K17696
Metabolism	Metabolism of other amino acids	beta-Alanine metabolism	1	35	0.579219	0.934838	ko00410	evm.TU.AY_7.56	K00128
Genetic Information Processing	Transcription	Basal transcription factors	1	37	0.599625	0.934838	ko03022	XLOC_019886	K03130
Genetic Information Processing	Translation	Ribosome biogenesis in eukaryotes	2	87	0.631204	0.934838	ko03008	evm.TU.AY_31.30;evm.TU.AY_330.13	K03537+K14530
Genetic Information Processing	Translation	mRNA surveillance pathway	2	87	0.631204	0.934838	ko03015	evm.TU.AY_377.7;evm.TU.AY_70.5	K11124+K14294
Genetic Information Processing	Folding, sorting and degradation	Proteasome	1	41	0.637547	0.934838	ko03050	evm.TU.AY_95.25	K03032
Metabolism	Carbohydrate metabolism	Glyoxylate and dicarboxylate metabolism	1	42	0.646458	0.934838	ko00630	evm.TU.AY_496.11	K01432
Organismal Systems	Development	Dorso-ventral axis formation	1	42	0.646458	0.934838	ko04320	evm.TU.AY_57.6	K03102
Organismal Systems	Aging	Longevity regulating pathway - multiple species	2	91	0.655753	0.934838	ko04213	evm.TU.AY_330.14;evm.TU.AY_404.8	K04565+K09542
Metabolism	Amino acid metabolism	Arginine and proline metabolism	1	47	0.687865	0.934838	ko00330	evm.TU.AY_7.56	K00128
Genetic Information Processing	Replication and repair	Fanconi anemia pathway	1	47	0.687865	0.934838	ko03460	evm.TU.AY_602.7	K10870
Metabolism	Carbohydrate metabolism	Galactose metabolism	1	48	0.695551	0.934838	ko00052	evm.TU.AY_813.2	K00844
Metabolism	Lipid metabolism	Fatty acid degradation	1	50	0.710367	0.934838	ko00071	evm.TU.AY_7.56	K00128
Metabolism	Global and Overview	Microbial metabolism in diverse environments	4	196	0.711189	0.934838	ko01120	XLOC_003352;evm.TU.AY_1520.1;evm.TU.AY_7.56;evm.TU.AY_813.2	K01623+K00010+K00128+K00844
Metabolism	Amino acid metabolism	Lysine degradation	5	243	0.714612	0.934838	ko00310	evm.TU.AY_37.30;evm.TU.AY_379.3;evm.TU.AY_7.56;evm.TU.AY_70.13;evm.TU.AY_817.11	K11433+K11433+K00128+K11433+K11433
Metabolism	Carbohydrate metabolism	Amino sugar and nucleotide sugar metabolism	1	53	0.731263	0.934838	ko00520	evm.TU.AY_813.2	K00844
Environmental Information Processing	Membrane transport	ABC transporters	1	53	0.731263	0.934838	ko02010	evm.TU.AY_72.34	K05674
Metabolism	Carbohydrate metabolism	Ascorbate and aldarate metabolism	1	56	0.750667	0.934838	ko00053	evm.TU.AY_7.56	K00128
Metabolism	Metabolism of cofactors and vitamins	Porphyrin and chlorophyll metabolism	1	59	0.768683	0.934838	ko00860	evm.TU.AY_516.6	K02257
Metabolism	Global and Overview	Biosynthesis of antibiotics	5	260	0.769087	0.934838	ko01130	XLOC_003352;evm.TU.AY_1520.1;evm.TU.AY_7.56;evm.TU.AY_813.2;evm.TU.AY_928.4	K01623+K00010+K00128+K00844+K05954
Metabolism	Carbohydrate metabolism	Pyruvate metabolism	1	60	0.774398	0.934838	ko00620	evm.TU.AY_7.56	K00128
Metabolism	Global and Overview	Carbon metabolism	2	126	0.818791	0.934838	ko01200	XLOC_003352;evm.TU.AY_813.2	K01623+K00844
Metabolism	Xenobiotics biodegradation and metabolism	Drug metabolism - other enzymes	1	71	0.828744	0.934838	ko00983	evm.TU.AY_72.27	K00757
Environmental Information Processing	Signal transduction	Hippo signaling pathway -fly	1	71	0.828744	0.934838	ko04391	evm.TU.AY_57.14	K06685
Genetic Information Processing	Folding, sorting and degradation	Ubiquitin mediated proteolysis	2	130	0.832238	0.934838	ko04120	evm.TU.AY_341.1;evm.TU.AY_7.58	K04506+K04554
Metabolism	Lipid metabolism	Glycerolipid metabolism	1	75	0.845108	0.934838	ko00561	evm.TU.AY_7.56	K00128
Cellular Processes	Transport and catabolism	Peroxisome	2	138	0.856495	0.934838	ko04146	evm.TU.AY_330.14;evm.TU.AY_335.5	K04565+K13346
Cellular Processes	Transport and catabolism	Endocytosis	2	142	0.867398	0.934838	ko04144	evm.TU.AY_57.16;evm.TU.AY_830.7	K12200+K12483
Metabolism	Carbohydrate metabolism	Pentose and glucuronate interconversions	1	82	0.870106	0.934838	ko00040	evm.TU.AY_7.56	K00128
Metabolism	Lipid metabolism	Glycerophospholipid metabolism	1	82	0.870106	0.934838	ko00564	evm.TU.AY_719.6	K13515
Environmental Information Processing	Signal transduction	Wnt signaling pathway	1	83	0.873335	0.934838	ko04310	evm.TU.AY_341.1	K04506
Metabolism	Global and Overview	Biosynthesis of amino acids	1	92	0.899044	0.948991	ko01230	XLOC_003352	K01623
Metabolism	Global and Overview	Biosynthesis of secondary metabolites	7	437	0.920535	0.958365	ko01110	XLOC_003352;evm.TU.AY_128.14;evm.TU.AY_516.6;evm.TU.AY_516.8;evm.TU.AY_516.9;evm.TU.AY_7.56;evm.TU.AY_813.2	K01623+K00591+K02257+K00827+K00827+K00128+K00844
Metabolism	Nucleotide metabolism	Purine metabolism	2	190	0.950704	0.966114	ko00230	evm.TU.AY_404.6;evm.TU.AY_537.1	K10807+K03002
Cellular Processes	Transport and catabolism	Lysosome	1	126	0.95737	0.966114	ko04142	evm.TU.AY_261.37	K01565
Genetic Information Processing	Transcription	Spliceosome	1	135	0.966114	0.966114	ko03040	evm.TU.AY_70.4	K12835
