# Supplementary material for: Correlation in Expression between LTR Retrotransposons and Potential Host Cis-Targets during Infection of Antherea pernyi with ApNPV Baculovirus
Source: Viruses. 2019 May 6;11(5):421. doi: 10.3390/v11050421 (PMC6563192; doi:10.3390/v11050421)
Supplement: Supplementary file 1 [file viruses-11-00421-s001.zip › Supplementary Data Sheet S3.xlsx]

## Sheet: Sheet1
id	Ap_CK1_fpkm	Ap_CK2_fpkm	Ap_NPV1_fpkm	Ap_NPV2_fpkm
AY_1_2630062_2632576	0.12	0.24	0.27	0.27
AY_1_962372_975434	0.02	0.04	0.1	0.14
AY_1024_125454_134463	1.04	1.29	0.43	0.72
AY_1024_46587_53019	0.19	0.23	0.23	0.21
AY_105_1182532_1189665	0.46	0.42	0.87	1.18
AY_1054_82728_85933	0.37	0.49	3.38	3.08
AY_109_284176_291051	0	0	0.02	0.02
AY_110_564655_573321	0.7	0.74	1.89	1.74
AY_1247_21697_26716	0	0	0.72	0.95
AY_126_363017_366209	0.23	0.11	0.59	0.83
AY_127_560894_573729	0.17	0.29	0.82	0.96
AY_130_167397_181541	0.02	0.01	0.08	0.07
AY_1490_13379_16585	0.18	0	0.45	0.55
AY_16_983061_996050	5.97	5.9	13.61	8.84
AY_165_205955_211309	0.38	0.31	0.19	0.18
AY_171_393868_400253	0.2	0.15	0.25	0.19
AY_188_160310_165794	0	0	0.05	0.06
AY_195_215194_222653	0.04	0.05	0.34	0.17
AY_20_711178_725997	0.23	0.11	1.78	2.36
AY_205_829990_831375	0.11	0.19	0.43	0.38
AY_211_330747_334678	0.55	0.22	1.46	1.96
AY_216_214847_218481	0	0	0.08	0.05
AY_220_390830_398724	0.19	0.77	0.27	0.66
AY_224_480478_487978	0.12	0.05	0.27	0.13
AY_225_415711_427236	0.37	0.24	0.1	0.06
AY_261_133645_148170	0.88	1.12	0.35	0.41
AY_265_593026_597456	0.15	0.06	0	0
AY_268_570353_583322	4.04	4.28	7.65	9.45
AY_27_1174122_1181268	0.14	0.11	0.22	0.28
AY_3_3049460_3053772	1.85	1.93	2.66	4.1
AY_308_238130_249009	0.52	0.52	1.01	0.98
AY_33_1288532_1302640	0.02	0.01	0.07	0.08
AY_33_397093_405259	0.05	0.11	0.18	0.1
AY_332_492024_498252	0	0	0.08	0.1
AY_335_179568_182973	0	0	0.55	0.47
AY_34_1108397_1109641	131.6	89.89	813.04	1055.82
AY_34_288108_295647	0.69	0.56	3.18	3.86
AY_348_107856_113134	0	0	0.03	0.03
AY_35_1340479_1347179	1.03	1.37	1.6	2.08
AY_35_509586_514619	0	0	0.11	0.1
AY_352_1513_5552	0.07	0.09	0.07	0.08
AY_357_576871_590722	0.78	0.66	2	1.97
AY_363_377161_383268	0.42	0.7	0.19	0.65
AY_363_565045_575618	0.12	0.07	0.03	0.05
AY_37_1297624_1305273	0.04	0.16	0.38	0.56
AY_37_431921_434807	0.1	0.06	0.45	0.46
AY_377_290028_295340	0	0	0.08	0.09
AY_38_1550798_1563442	0.69	0.61	1.61	2.35
AY_4_1394872_1396984	0	0	0.2	0.55
AY_404_297471_304278	0.32	0.34	0.49	0.49
AY_406_495983_500654	0.17	0.3	0.46	0.58
AY_407_382459_393040	0.33	0.43	0.66	0.92
AY_45_1071611_1073099	1.37	2.25	1.16	1.55
AY_49_849111_850680	0.13	0.36	0	0
AY_494_311252_317953	0.67	0.76	0.94	1.07
AY_5_1460627_1462884	0	0	0.08	0.07
AY_50_1308124_1313411	0.03	0.05	0.67	0.44
AY_50_807227_811683	0	0.04	0.22	0.29
AY_502_223850_228765	0.53	0.22	1.97	2.69
AY_51_1078732_1091863	0.03	0.08	0.13	0.25
AY_516_59845_64355	20.46	20.44	43.37	74.69
AY_520_362162_368696	0.16	0.29	0.36	0.44
AY_545_152779_164768	12.49	13.5	4.59	3.72
AY_551_314473_318899	0.41	0.76	1.33	0.82
AY_56_1184299_1195689	3.49	4.32	8.53	10.76
AY_56_271395_280161	0	0	0.03	0.02
AY_56_725801_735931	0.23	0.28	0.39	0.42
AY_566_236996_241605	0.55	0.8	1.28	1.65
AY_569_204500_210473	1.17	0.93	3.69	3.33
AY_57_342717_350376	0.06	0.07	0.13	0.09
AY_57_957945_972466	1.87	1.7	4.24	5.4
AY_58_98475_106006	1.41	1.62	3.59	3.88
AY_589_40556_49179	0.03	0.02	0.34	0.37
AY_6_1604582_1617704	1.77	2.17	5.12	6.77
AY_602_157004_161798	0.51	0.2	4.56	7.63
AY_63_1182821_1188152	0	0	0.03	0.03
AY_687_208365_221990	0.03	0.09	0.15	0.26
AY_69_1213095_1220071	1.25	1.06	4.93	4.19
AY_7_943452_945369	0.77	0.65	0	0
AY_70_232792_240543	0.17	0.21	0.39	0.46
AY_719_162579_167053	0	0	0.03	0.03
AY_817_126489_131033	0.3	0.58	0.85	0.9
AY_830_172084_174123	0.08	0.27	0.74	1.55
AY_873_24593_29103	0	0	0.06	0.07
AY_874_140748_143694	0.84	0.96	0.29	0.45
AY_883_59654_73940	0.45	0.57	1.12	1.42
AY_9_713904_718335	0.08	0.02	0.55	0.52
AY_91_616096_618404	1	0.71	3.6	5.17
AY_918_74994_80558	1.8	1.68	4.22	3.13
AY_927_96695_102549	1.01	0.31	1.33	1.7
AY_930_99335_113357	4.81	4.92	8.55	10.7
AY_936_123111_125202	0.14	0.24	0.44	0.36
AY_978_90221_103984	1.34	1.56	1.83	2.27
