# Supplementary material for: Correlation in Expression between LTR Retrotransposons and Potential Host Cis-Targets during Infection of Antherea pernyi with ApNPV Baculovirus
Source: Viruses. 2019 May 6;11(5):421. doi: 10.3390/v11050421 (PMC6563192; doi:10.3390/v11050421)
Supplement: Supplementary file 1 [file viruses-11-00421-s001.zip › Supplementary Data Sheet S1.xlsx]

## Sheet: Full-length LTRs 
LTRID	element start	element end	element length	sequence	lLTR start	lLTR end	lLTR length	rLTR start	rLTR end	rLTR length	lTSD start	lTSD end	lTSD motif	rTSD start	rTSD end	rTSD motif	PPT start	PPT end	PPT motif	PPT strand	PPT offset	PBS start	PBS end	PBS strand	tRNA	tRNA motif	PBS offset	tRNA offset	PBS/tRNA edist
AY_106_213878_215373	213878	215373	1496	AY_106	213878	214038	161	215216	215373	158	213874	213877	attt	215374	215377	attt														VPR_VPX_retroviridae
AY_757_1797_10215	1797	10215	8419	AY_757	1797	1900	104	10112	10215	104	1793	1796	tttc	10216	10219	tttc														RT_v_clade/RT_reina/RT_pyret/RT_b_clade/RT_csrn1
AY_190_689114_692218	689114	692218	3105	AY_190	689114	689289	176	692049	692218	170	689110	689113	attt	692219	692222	attt	692040	692048	aagggagga	+	1									RT_tork/RT_copia/RT_hydra/RT_pCretro/RNaseH_retrofit/RNaseH_1731/RNaseH_pCretro/RNaseH_copia/RNaseH_sire/RNaseH_oryco/RNaseH_tork/RNaseH_codi_d/RNaseH_hydra/RNaseH_pseudovirus/RNaseH_codi_c
AY_978_90221_103984	90221	103984	13764	AY_978	90221	90400	180	103830	103984	155	90217	90220	tgtc	103985	103988	tgtc														RT_tork/RNaseH_retrofit/RNaseH_pCretro/RNaseH_codi_d/RNaseH_oryco/RNaseH_copia/RNaseH_sire/RNaseH_hydra/RNaseH_tork/RNaseH_1731
AY_185_730972_734804	730972	734804	3833	AY_185	730972	731213	242	734563	734804	242	730968	730971	aagt	734805	734808	aagt														RT_tat/RT_soymovirus/RT_reina/RT_pyggy/RT_maggy/RT_412_mdg1/RT_crm/RT_galadriel/RT_athila/RT_cer2-3/RT_v_clade/RT_del/RT_gypsy/RT_osvaldo/RT_micropia_mdg3/RT_pyret/RT_gammaretroviridae/RT_a_clade/RT_gmr1/RT_17_6/RT_spumaretroviridae/RT_b_clade/RT_epsilonretroviridae/RT_TF/RT_csrn1/RT_cavemovirus/RT_caulimovirus/RT_badnavirus/RNaseH_micropia_mdg3/RNaseH_reina/RNaseH_b_clade/RNaseH_a_clade/RNaseH_T…
AY_229_530953_534433	530953	534433	3481	AY_229	530953	531131	179	534257	534433	177	530949	530952	taac	534434	534437	taac														RT_tat/RT_gammaretroviridae/RT_b_clade/RT_TF/RT_csrn1/RT_a_clade/RT_cer2-3/RT_cavemovirus/RT_crm/RT_v_clade/RT_gmr1/RT_gypsy/RT_maggy/RT_pyret/RT_osvaldo/RT_412_mdg1/RT_spumaretroviridae/RT_micropia_mdg3/RT_17_6/RT_del/RT_reina/RT_pyggy/RT_galadriel/RT_athila/RT_epsilonretroviridae/RT_badnavirus/RT_caulimovirus/RNaseH_reina/RNaseH_b_clade/RNaseH_a_clade/RNaseH_osvaldo/RNaseH_caulimovirus/RNaseH_g…
AY_37_1297624_1305273	1297624	1305273	7650	AY_37	1297624	1297923	300	1304963	1305273	311	1297620	1297623	gttt	1305274	1305277	gttt														RT_soymovirus/RT_caulimovirus/RT_tat/RT_TF/RT_b_clade/RT_csrn1/RT_galadriel/RT_crm/RT_a_clade/RT_osvaldo/RT_412_mdg1/RT_spumaretroviridae/RT_micropia_mdg3/RT_gmr1/RT_athila/RT_cer2-3/RT_v_clade/RT_gypsy/RT_pyggy/RT_reina/RT_maggy/RT_17_6/RT_pyret/RT_del/RT_epsilonretroviridae/RT_gammaretroviridae/RT_badnavirus/RT_cavemovirus/RNaseH_tat/RNaseH_b_clade/RNaseH_csrn1/RNaseH_gmr1/RNaseH_crm/RNaseH_pyg…
AY_422_92397_97334	92397	97334	4938	AY_422	92397	93086	690	96638	97334	697	92393	92396	attg	97335	97338	attg														RT_soymovirus/RT_caulimovirus/RT_tat/RT_galadriel/RT_b_clade/RT_TF/RT_crm/RT_micropia_mdg3/RT_v_clade/RT_pyggy/RT_reina/RT_17_6/RT_osvaldo/RT_spumaretroviridae/RT_athila/RT_cer2-3/RT_gypsy/RT_maggy/RT_del/RT_412_mdg1/RT_csrn1/RT_gmr1/RT_pyret/RT_a_clade/RT_epsilonretroviridae/RT_badnavirus/RT_cavemovirus/RNaseH_csrn1/RNaseH_tat/RNaseH_micropia_mdg3/RNaseH_crm/RNaseH_galadriel/RNaseH_reina/RNaseH_…
AY_221_726126_730576	726126	730576	4451	AY_221	726126	726709	584	729998	730576	579	726122	726125	caaa	730577	730580	caaa														RT_sinbad/RT_pao/RT_suzu/RT_bel/RNaseH_bel/RNaseH_sinbad/RNaseH_tas/RNaseH_pao/RNaseH_suzu/AP_pao/RT_tas
AY_48_832828_836438	832828	836438	3611	AY_48	832828	832991	164	836272	836438	167	832824	832827	tgtt	836439	836442	tgtt														RT_sinbad/RT_pao/RT_bel/RT_tas/RT_suzu/RNaseH_bel/RNaseH_sinbad/RNaseH_tas/RNaseH_pao/RNaseH_suzu/INT_suzu/INT_sinbad/INT_bel/INT_tas/INT_pao
AY_45_1071611_1073099	1071611	1073099	1489	AY_45	1071611	1072048	438	1072657	1073099	443	1071606	1071610	aagaa	1073100	1073104	aagaa														RT_retrofit/RT_sire/RT_hydra/RT_oryco/RT_1731/RT_tork/RT_codi_c/RT_pseudovirus/RT_codi_d/RT_galea/RT_pCretro/RT_copia
AY_7_943452_945369	943452	945369	1918	AY_7	943452	943609	158	945212	945369	158	943447	943451	ctatt	945370	945374	ctatt	943633	943640	ttatggtt	-	24									RT_retrofit/RT_oryco/RT_galea/RT_codi_c/RT_codi_d/RT_hydra/RT_1731/RT_copia/RT_pCretro/RT_sire/RT_tork/RT_pseudovirus/RNaseH_tork/RNaseH_retrofit/RNaseH_pCretro/RNaseH_1731/RNaseH_sire/RNaseH_copia/RNaseH_hydra/RNaseH_codi_d/RNaseH_oryco/RNaseH_pseudovirus/RNaseH_codi_c
AY_187_851413_856520	851413	856520	5108	AY_187	851413	851546	134	856384	856520	137	851409	851412	aata	856521	856524	aata														RT_reina/RT_maggy/RT_galadriel/RT_micropia_mdg3/RT_crm/RT_del/RT_v_clade/RT_TF/RT_pyggy/RT_412_mdg1/RT_b_clade/RT_a_clade/RT_cer2-3/RT_17_6/RT_gmr1/RT_athila/RT_badnavirus/RNaseH_gmr1/RNaseH_del/RNaseH_a_clade/RNaseH_b_clade/RNaseH_gypsy/RNaseH_pyggy/RNaseH_17_6/RNaseH_athila/RNaseH_cer2-3/RNaseH_412-mdg1
AY_26_1571738_1574231	1571738	1574231	2494	AY_26	1571738	1571932	195	1574028	1574231	204	1571734	1571737	actg	1574232	1574235	actg														RT_pseudovirus/RT_copia/RT_hydra/RT_tork/RT_1731/RT_pCretro/RNaseH_oryco/RNaseH_pseudovirus/RNaseH_copia/RNaseH_sire/RNaseH_retrofit/RNaseH_tork/RNaseH_pCretro/RNaseH_codi_d/RNaseH_1731/RNaseH_hydra
AY_482_342377_353336	342377	353336	10960	AY_482	342377	342512	136	353204	353336	133	342373	342376	agac	353337	353340	agac														RT_osvaldo/RT_cer2-3/RT_csrn1/INT_csrn1
AY_42_66043_70472	66043	70472	4430	AY_42	66043	66192	150	70328	70472	145	66039	66042	gagc	70473	70476	gagc														RT_osvaldo/RNaseH_osvaldo/RNaseH_reina/RNaseH_galadriel/RNaseH_cer2-3/RNaseH_del/RNaseH_tat/RNaseH_412-mdg1/RNaseH_athila/RNaseH_v_clade/RNaseH_TF/RNaseH_maggy/RNaseH_gmr1/RNaseH_pyggy/RNaseH_crm/RNaseH_pyret/RNaseH_17_6/RNaseH_csrn1/RNaseH_gypsy/RNaseH_b_clade/RNaseH_micropia_mdg3/RNaseH_a_clade/RNaseH_caulimovirus/INT_GIN1/INT_v_clade/galadriel/INT_reina/INT_pyggy/INT_maggy/INT_spumaretrovirida…
AY_123_991592_994011	991592	994011	2420	AY_123	991592	991773	182	993831	994011	181	991587	991591	ctatc	994012	994016	ctatc														RT_oryco/RT_retrofit/RT_codi_c/RT_hydra/RT_sire/RT_pseudovirus/RT_copia/RT_tork/RT_1731/RT_pCretro/RT_codi_d/RT_galea/RNaseH_retrofit/RNaseH_tork/RNaseH_copia/RNaseH_sire/RNaseH_1731/RNaseH_pCretro/RNaseH_hydra/RNaseH_oryco/RNaseH_codi_d/RNaseH_pseudovirus/RNaseH_codi_c
AY_602_239031_241539	239031	241539	2509	AY_602	239031	239613	583	240954	241539	586	239026	239030	taaaa	241540	241544	taaaa														RT_micropia_mdg3/RT_b_clade/RT_a_clade/RT_osvaldo/RT_csrn1/RT_galadriel/RT_reina/RT_del/RT_crm/RT_athila/RT_pyret/RT_v_clade/RT_17_6/RT_pyggy/RT_cer2-3/RT_gypsy/RT_gmr1/RT_maggy
AY_565_324236_326101	324236	326101	1866	AY_565	324236	324363	128	325988	326101	114	324232	324235	agac	326102	326105	agac														RT_micropia_mdg3/RT_412_mdg1/RT_del/RT_TF/RT_17_6/RT_badnavirus/RT_pyggy/RT_gmr1/RT_pyret/RT_caulimovirus/RT_cer2-3/RT_gypsy/RT_maggy/RT_cavemovirus/RT_crm/RT_spumaretroviridae/RT_galadriel/RT_reina/RT_v_clade/RT_b_clade/RT_a_clade/INT_gmr1/INT_412_mdg1/INT_cer2_3/INT_b_clade/INT_crm/INT_reina
AY_307_219861_224978	219861	224978	5118	AY_307	219861	220008	148	224830	224978	149	219857	219860	taaa	224979	224982	taaa														RT_micropia_mdg3
AY_22_922780_927482	922780	927482	4703	AY_22	922780	923037	258	927228	927482	255	922775	922779	tatat	927483	927487	tatat														RT_lentiviridae/RT_deltaretroviridae/RT_alpharetroviridae/RT_micropia_mdg3/RT_gammaretroviridae/RT_soymovirus/RT_tat/RT_reina/RT_maggy/RT_pyret/RT_crm/RT_athila/RT_v_clade/RT_412_mdg1/RT_17_6/RT_cer2-3/RT_del/RT_osvaldo/RT_gypsy/RT_pyggy/RT_spumaretroviridae/RT_epsilonretroviridae/RT_a_clade/RT_TF/RT_gmr1/RT_galadriel/RT_b_clade/RT_csrn1/RT_badnavirus/RT_caulimovirus/RT_cavemovirus/RNaseH_pyret/R…
AY_11_1139015_1146822	1139015	1146822	7808	AY_11	1139015	1139298	284	1146530	1146822	293	1139011	1139014	aaat	1146823	1146826	aaat														RT_lentiviridae/RT_deltaretroviridae/RT_alpharetroviridae/RT_micropia_mdg3/RT_gammaretroviridae/RT_soymovirus/RT_tat/RT_reina/RT_maggy/RT_pyret/RT_crm/RT_athila/RT_v_clade/RT_412_mdg1/RT_17_6/RT_cer2-3/RT_del/RT_osvaldo/RT_gypsy/RT_pyggy/RT_spumaretroviridae/RT_epsilonretroviridae/RT_a_clade/RT_TF/RT_gmr1/RT_galadriel/RT_b_clade/RT_csrn1/RT_badnavirus/RT_caulimovirus/RT_cavemovirus/RNaseH_pyret/R…
AY_152_116070_117277	116070	117277	1208	AY_152	116070	116247	178	117086	117277	192	116066	116069	acaa	117278	117281	acaa	117102	117113	aaaggaaaaaga	+	27									RT_gypsy/RT_17_6/RT_del
AY_928_17670_21427	17670	21427	3758	AY_928	17670	18658	989	20439	21427	989	17666	17669	ttat	21428	21431	ttat														RT_gmr1/RT_badnavirus/RT_tat/RT_gammaretroviridae/RT_epsilonretroviridae/RT_pyret/RT_TF/RT_b_clade/RT_osvaldo/RT_cer2-3/RT_a_clade/RT_v_clade/RT_412_mdg1/RT_gypsy/RT_pyggy/RT_reina/RT_maggy/RT_17_6/RT_crm/RT_del/RT_micropia_mdg3/RT_galadriel/RT_csrn1/RT_athila/RNaseH_tat/RNaseH_TF/RNaseH_athila/RNaseH_cer2-3/RNaseH_v_clade/RNaseH_gypsy/RNaseH_crm/RNaseH_reina/RNaseH_osvaldo/RNaseH_412-mdg1/RNaseH…
AY_1056_58670_61340	58670	61340	2671	AY_1056	58670	58785	116	61225	61340	116	58666	58669	acta	61341	61344	acta														RT_gammaretroviridae/RT_soymovirus/RT_tat/RT_b_clade/RT_crm/RT_TF/RT_athila/RT_a_clade/RT_osvaldo/RT_spumaretroviridae/RT_micropia_mdg3/RT_cer2-3/RT_reina/RT_del/RT_v_clade/RT_pyret/RT_412_mdg1/RT_gypsy/RT_pyggy/RT_galadriel/RT_17_6/RT_csrn1/RT_gmr1/RT_maggy/RT_badnavirus/RT_cavemovirus/RT_caulimovirus/RNaseH_reina/RNaseH_pyret/RNaseH_galadriel/RNaseH_del/RNaseH_crm/RNaseH_b_clade/RNaseH_osvaldo/…
AY_121_78830_83283	78830	83283	4454	AY_121	78830	78946	117	83169	83283	115	78826	78829	aata	83284	83287	aata														RT_gammaretroviridae/RT_soymovirus/RT_tat/RT_b_clade/RT_crm/RT_TF/RT_athila/RT_a_clade/RT_gmr1/RT_cer2-3/RT_del/RT_micropia_mdg3/RT_reina/RT_maggy/RT_pyggy/RT_pyret/RT_v_clade/RT_spumaretroviridae/RT_osvaldo/RT_galadriel/RT_412_mdg1/RT_17_6/RT_csrn1/RT_gypsy/RT_badnavirus/RT_cavemovirus/RT_caulimovirus/RNaseH_reina/RNaseH_pyret/RNaseH_galadriel/RNaseH_del/RNaseH_crm/RNaseH_b_clade/RNaseH_osvaldo/…
AY_184_828369_834118	828369	834118	5750	AY_184	828369	828482	114	834005	834118	114	828364	828368	atatc	834119	834123	atatc														RT_gammaretroviridae/RT_soymovirus/RT_tat/RT_b_clade/RT_crm/RT_TF/RT_athila/RT_a_clade/RT_gmr1/RT_cer2-3/RT_del/RT_micropia_mdg3/RT_reina/RT_maggy/RT_pyggy/RT_pyret/RT_v_clade/RT_spumaretroviridae/RT_osvaldo/RT_galadriel/RT_412_mdg1/RT_17_6/RT_csrn1/RT_gypsy/RT_badnavirus/RT_cavemovirus/RT_caulimovirus/RNaseH_reina/RNaseH_pyret/RNaseH_galadriel/RNaseH_del/RNaseH_crm/RNaseH_b_clade/RNaseH_osvaldo/…
AY_23_422878_427327	422878	427327	4450	AY_23	422878	422990	113	427215	427327	113	422872	422877	ccacta	427328	427333	ccacta														RT_gammaretroviridae/RT_soymovirus/RT_tat/RT_b_clade/RT_crm/RT_TF/RT_athila/RT_a_clade/RT_gmr1/RT_cer2-3/RT_del/RT_micropia_mdg3/RT_reina/RT_maggy/RT_pyggy/RT_pyret/RT_v_clade/RT_spumaretroviridae/RT_osvaldo/RT_galadriel/RT_412_mdg1/RT_17_6/RT_csrn1/RT_gypsy/RT_badnavirus/RT_cavemovirus/RT_caulimovirus/RNaseH_reina/RNaseH_pyret/RNaseH_galadriel/RNaseH_del/RNaseH_crm/RNaseH_b_clade/RNaseH_osvaldo/…
AY_817_140283_148508	140283	148508	8226	AY_817	140283	140528	246	148271	148508	238	140279	140282	gtat	148509	148512	gtat														RT_galea/RT_tork/RT_1731/RT_copia/RT_codi_c/RT_retrofit/RT_pseudovirus/RT_oryco/RT_sire/RT_pCretro/RT_hydra/RNaseH_1731/RNaseH_oryco/RNaseH_codi_d/RNaseH_pCretro/RNaseH_hydra/RNaseH_copia/RNaseH_tork/RNaseH_retrofit/RNaseH_sire
AY_158_46777_55129	46777	55129	8353	AY_158	46777	47021	245	54897	55129	233	46772	46776	ataaa	55130	55134	ataaa														RT_csrn1/RT_spumaretroviridae/RT_osvaldo/RT_cer2-3/RT_gypsy/RT_athila/RT_crm/RT_del/RT_pyret/RT_17_6/RT_reina/RT_gmr1/RT_b_clade/RT_galadriel/RT_412_mdg1/RT_TF/RT_soymovirus/RT_cavemovirus/RT_caulimovirus/RT_badnavirus/RT_tat/RT_pyggy/RT_micropia_mdg3/RT_maggy/RT_v_clade/RT_a_clade/RT_gammaretroviridae/RT_epsilonretroviridae/RNaseH_17_6/RNaseH_csrn1/RNaseH_cer2-3/RNaseH_athila/RNaseH_galadriel/RN…
AY_363_565045_575618	565045	575618	10574	AY_363	565045	565283	239	575385	575618	234	565041	565044	tgtt	575619	575622	tgtt														RT_csrn1/RT_micropia_mdg3/RT_cer2-3
AY_26_235968_237626	235968	237626	1659	AY_26	235968	236315	348	237281	237626	346	235964	235967	acca	237627	237630	acca														RT_csrn1/RT_crm/RT_pyret/RT_athila/RT_reina/RT_gmr1/RT_cer2-3/RT_v_clade/RT_gypsy/RT_del/RT_a_clade/RNaseH_osvaldo/RNaseH_gypsy/RNaseH_b_clade/RNaseH_gmr1/RNaseH_17_6/RNaseH_crm/RNaseH_cer2-3/RNaseH_galadriel/RNaseH_a_clade/RNaseH_athila
AY_16_983061_996050	983061	996050	12990	AY_16	983061	983633	573	995478	996050	573	983057	983060	atta	996051	996054	atta														RT_crm/RT_pyggy/RT_pyret/RT_del/RT_galadriel/RT_maggy/RT_athila/RT_412_mdg1/RT_micropia_mdg3/RT_a_clade/RT_v_clade/RT_gypsy/RT_osvaldo/RT_cer2-3/RT_gammaretroviridae/RT_gmr1/RT_b_clade/RT_tat/RT_reina/RT_spumaretroviridae/RT_17_6/RT_TF/RT_epsilonretroviridae/RT_csrn1/RT_caulimovirus/RT_badnavirus/RNaseH_micropia_mdg3/RNaseH_osvaldo/RNaseH_reina/RNaseH_a_clade/RNaseH_b_clade/RNaseH_maggy/RNaseH_v_…
AY_4_2242225_2249472	2242225	2249472	7248	AY_4	2242225	2242431	207	2249264	2249472	209	2242221	2242224	aatc	2249473	2249476	aatc														RT_crm/RT_micropia_mdg3/RT_galadriel/RT_412_mdg1/RT_17_6/RT_osvaldo/RT_athila/RT_del/RT_reina/RT_pyret/RT_pyggy/RT_csrn1/RT_badnavirus/RT_cer2-3/RT_gypsy/RT_gmr1/RT_caulimovirus/RT_tat/RT_v_clade/RT_maggy/RT_a_clade/RNaseH_micropia_mdg3
AY_645_211720_216629	211720	216629	4910	AY_645	211720	211882	163	216459	216629	171	211716	211719	tatt	216630	216633	tatt														RT_crm/RT_412_mdg1/RT_reina/RT_del/RT_spumaretroviridae/RT_pyret/RT_galadriel/RT_micropia_mdg3/RT_pyggy/RT_v_clade/RT_cer2-3/RT_gammaretroviridae/RT_osvaldo/RT_b_clade/RT_gypsy/RT_a_clade/RT_TF/RT_17_6/RT_csrn1/RT_epsilonretroviridae/RT_maggy/RT_tat/RT_gmr1/RT_athila/RNaseH_TF/RNaseH_csrn1/RNaseH_osvaldo/RNaseH_gypsy/RNaseH_maggy/RNaseH_athila/RNaseH_17_6/RNaseH_412-mdg1/RNaseH_gmr1/RNaseH_del/RN…
AY_138_1018618_1023832	1018618	1023832	5215	AY_138	1018618	1018813	196	1023630	1023832	203	1018614	1018617	acag	1023833	1023836	acag														RT_codi_d/RT_tork/RT_retrofit/RT_copia/RT_1731/RT_pCretro/RT_sire/RT_oryco/RT_hydra/RT_pseudovirus/RT_codi_c/RT_galea/RNaseH_1731/RNaseH_pCretro/RNaseH_hydra
AY_604_318323_321641	318323	321641	3319	AY_604	318323	318476	154	321483	321641	159	318317	318322	atatat	321642	321647	atatat	321471	321482	gaaagggagaga	+	1									RT_cer2-3/RT_maggy/RT_reina/RT_del/RT_b_clade/RT_a_clade/RT_micropia_mdg3/RT_pyggy/RT_crm/RT_TF/RT_v_clade/RT_galadriel/RT_osvaldo/RT_412_mdg1/RT_badnavirus/RT_17_6/RT_gmr1/RT_athila/RT_csrn1/RNaseH_del/RNaseH_gypsy/RNaseH_athila/RNaseH_osvaldo/RNaseH_17_6/RNaseH_a_clade/RNaseH_b_clade/RNaseH_cer2-3/RNaseH_412-mdg1/RNaseH_pyggy/RNaseH_gmr1/RNaseH_csrn1
AY_799_133393_136198	133393	136198	2806	AY_799	133393	133529	137	136064	136198	135	133389	133392	tata	136199	136202	tata														RT_cavemovirus/RT_soymovirus/RT_tat/RT_b_clade/RT_TF/RT_csrn1/RT_galadriel/RT_412_mdg1/RT_gypsy/RT_reina/RT_17_6/RT_a_clade/RT_gammaretroviridae/RT_athila/RT_gmr1/RT_cer2-3/RT_v_clade/RT_maggy/RT_micropia_mdg3/RT_pyret/RT_del/RT_pyggy/RT_osvaldo/RT_crm/RT_spumaretroviridae/RT_epsilonretroviridae/RT_caulimovirus/RT_badnavirus/RNaseH_micropia_mdg3/INT_cer2_3/INT_micropia_mdg3
AY_895_77164_80538	77164	80538	3375	AY_895	77164	77301	138	80398	80538	141	77160	77163	tata	80539	80542	tata														RT_cavemovirus/RT_soymovirus/RT_tat/RT_b_clade/RT_TF/RT_csrn1/RT_galadriel/RT_412_mdg1/RT_gypsy/RT_reina/RT_17_6/RT_a_clade/RT_gammaretroviridae/RT_athila/RT_gmr1/RT_cer2-3/RT_v_clade/RT_maggy/RT_micropia_mdg3/RT_pyret/RT_del/RT_pyggy/RT_osvaldo/RT_crm/RT_spumaretroviridae/RT_epsilonretroviridae/RT_caulimovirus/RT_badnavirus/RNaseH_micropia_mdg3/INT_b_clade/INT_micropia_mdg3/INT_cer2_3
AY_377_290028_295340	290028	295340	5313	AY_377	290028	290144	117	295218	295340	123	290024	290027	tttc	295341	295344	tttc														RT_cavemovirus/RT_soymovirus/RT_spumaretroviridae/RT_badnavirus/RT_TF/RT_maggy/RT_micropia_mdg3/RT_cer2-3/RT_gypsy/RT_pyggy/RT_pyret/RT_17_6/RT_v_clade/RT_del/RT_reina/RT_galadriel/RT_gmr1/RT_b_clade/RT_osvaldo/RT_a_clade/RT_crm/RT_412_mdg1/RT_athila/RT_csrn1/RNaseH_csrn1/RNaseH_b_clade/RNaseH_del/RNaseH_cer2-3/RNaseH_a_clade/RNaseH_pyggy/RNaseH_athila/RNaseH_gmr1/RNaseH_gypsy/RNaseH_pyret/RNaseH…
AY_123_841225_846578	841225	846578	5354	AY_123	841225	841559	335	846246	846578	333	841221	841224	gtat	846579	846582	gtat														RT_cavemovirus/RT_soymovirus/RT_caulimovirus/RT_tat/RT_csrn1/RT_TF/RT_b_clade/RT_412_mdg1/RT_gypsy/RT_reina/RT_17_6/RT_galadriel/RT_a_clade/RT_v_clade/RT_micropia_mdg3/RT_pyggy/RT_osvaldo/RT_crm/RT_del/RT_spumaretroviridae/RT_gmr1/RT_maggy/RT_cer2-3/RT_pyret/RT_athila/RT_badnavirus/RNaseH_csrn1/RNaseH_tat/RNaseH_galadriel/RNaseH_reina/RNaseH_osvaldo/RNaseH_del/RNaseH_cer2-3/RNaseH_412-mdg1/RNaseH…
AY_315_248904_252721	248904	252721	3818	AY_315	248904	249183	280	252444	252721	278	248900	248903	tata	252722	252725	tata														RT_caulimovirus/RT_v_clade/RT_micropia_mdg3/RT_17_6/RT_reina/RT_gypsy/RT_del/RT_cer2-3/RT_gmr1/RT_maggy/RT_galadriel/RT_osvaldo/RT_crm/RT_pyret/RT_412_mdg1/RT_athila/RT_badnavirus/RT_pyggy/RT_TF/RT_cavemovirus/RT_spumaretroviridae/RT_a_clade/RT_b_clade/RT_csrn1/RT_soymovirus/RT_tat/RT_gammaretroviridae/RT_epsilonretroviridae/RNaseH_micropia_mdg3/INT_cer2_3/INT_micropia_mdg3/INT_b_clade
AY_158_67218_72251	67218	72251	5034	AY_158	67218	67336	119	72128	72251	124	67214	67217	ccct	72252	72255	ccct														RT_caulimovirus/RT_soymovirus/RT_tat/RT_galadriel/RT_csrn1/RT_TF/RT_reina/RT_17_6/RT_412_mdg1/RT_gammaretroviridae/RT_gypsy/RT_cavemovirus/RT_v_clade/RT_micropia_mdg3/RT_cer2-3/RT_osvaldo/RT_gmr1/RT_spumaretroviridae/RT_crm/RT_del/RT_pyret/RT_maggy/RT_b_clade/RT_a_clade/RT_pyggy/RT_athila/RT_epsilonretroviridae/RT_badnavirus/RNaseH_csrn1/RNaseH_v_clade/RNaseH_galadriel/RNaseH_pyggy/RNaseH_del/RNa…
AY_752_144603_151987	144603	151987	7385	AY_752	144603	144825	223	151763	151987	225	144598	144602	tacgt	151988	151992	tacgt														RT_caulimovirus/RT_badnavirus/RT_soymovirus/RT_v_clade/RT_reina/RT_cer2-3/RT_del/RT_17_6/RT_micropia_mdg3/RT_athila/RT_412_mdg1/RT_galadriel/RT_csrn1/RT_gmr1/RT_osvaldo/RT_crm/RT_gypsy/RT_maggy/RT_pyret/RT_tat/RT_spumaretroviridae/RT_b_clade/RT_a_clade/RT_TF/RT_pyggy/RT_gammaretroviridae/RT_epsilonretroviridae/RNaseH_osvaldo/RNaseH_412-mdg1/RNaseH_athila/RNaseH_a_clade/RNaseH_pyggy/RNaseH_gypsy/R…
AY_27_1174122_1181268	1174122	1181268	7147	AY_27	1174122	1174263	142	1181121	1181268	148	1174118	1174121	gaac	1181269	1181272	gaac														RT_caulimovirus/RT_badnavirus/RT_cavemovirus/RT_reina/RT_17_6/RT_micropia_mdg3/RT_cer2-3/RT_412_mdg1/RT_spumaretroviridae/RT_del/RT_gmr1/RT_gypsy/RT_crm/RT_TF/RT_csrn1/RT_athila/RT_pyret/RT_pyggy/RT_osvaldo/RT_b_clade/RT_a_clade/RT_maggy/RT_galadriel/RT_v_clade/RT_tat/RNaseH_cer2-3/RNaseH_412-mdg1/RNaseH_del/RNaseH_crm/RNaseH_reina/RNaseH_galadriel/RNaseH_athila/RNaseH_osvaldo/RNaseH_v_clade/RNas…
AY_384_288057_293538	288057	293538	5482	AY_384	288057	288420	364	293177	293538	362	288053	288056	ttaa	293539	293542	ttaa	293170	293179	agagggggag	+	2									RT_caulimovirus/RT_badnavirus/RT_cavemovirus/RT_17_6/RT_reina/RT_v_clade/RT_micropia_mdg3/RT_cer2-3/RT_csrn1/RT_412_mdg1/RT_TF/RT_gmr1/RT_osvaldo/RT_del/RT_crm/RT_spumaretroviridae/RT_pyret/RT_maggy/RT_a_clade/RT_b_clade/RT_pyggy/RT_galadriel/RT_tat/RT_athila/RT_gypsy/RT_soymovirus/RT_epsilonretroviridae/RT_gammaretroviridae/RNaseH_tat/RNaseH_cer2-3/RNaseH_athila/RNaseH_del/RNaseH_osvaldo/RNaseH_…
AY_16_1352867_1361321	1352867	1361321	8455	AY_16	1352867	1353100	234	1361084	1361321	238	1352863	1352866	gtac	1361322	1361325	gtac														RT_betaretroviridae/RT_soymovirus/RT_tat/RT_csrn1/RT_TF/RT_b_clade/RT_reina/RT_17_6/RT_412_mdg1/RT_galadriel/RT_gypsy/RT_gammaretroviridae/RT_v_clade/RT_crm/RT_cer2-3/RT_pyggy/RT_del/RT_micropia_mdg3/RT_athila/RT_spumaretroviridae/RT_osvaldo/RT_gmr1/RT_maggy/RT_pyret/RT_a_clade/RT_epsilonretroviridae/RT_badnavirus/RT_caulimovirus/RT_cavemovirus/RNaseH_csrn1/RNaseH_tat/RNaseH_galadriel/RNaseH_rein…
AY_90_740162_742368	740162	742368	2207	AY_90	740162	740655	494	741865	742368	504	740158	740161	gtgc	742369	742372	gtgc														RT_bel/RT_tas/RT_suzu/RT_sinbad/RT_pao
AY_883_59654_73940	59654	73940	14287	AY_883	59654	59996	343	73602	73940	339	59650	59653	aaaa	73941	73944	aaaa														RT_bel/RT_tas/RT_suzu/RT_pao/RT_sinbad/INT_bel/INT_tas
AY_1457_22944_26084	22944	26084	3141	AY_1457	22944	23470	527	25560	26084	525	22940	22943	aaca	26085	26088	aaca														RT_bel/RT_sinbad/RT_tas/RT_suzu/RNaseH_tas/RNaseH_bel/RNaseH_sinbad/RNaseH_pao/RNaseH_suzu
AY_558_214594_219125	214594	219125	4532	AY_558	214594	214809	216	218910	219125	216	214590	214593	ttgt	219126	219129	ttgt														RT_bel/RT_pao/RT_tas/RT_sinbad/RT_suzu/RNaseH_bel/RNaseH_tas/RNaseH_sinbad
AY_491_39214_46163	39214	46163	6950	AY_491	39214	39374	161	46007	46163	157	39210	39213	tata	46164	46167	tata														RT_bel
AY_324_100837_105089	100837	105089	4253	AY_324	100837	101002	166	104937	105089	153	100833	100836	gatc	105090	105093	gatc														RT_badnavirus/RT_v_clade/RT_pyret/RT_cer2-3/RT_pyggy/RT_maggy/RT_reina/RT_TF/RT_gmr1/RT_csrn1/RT_412_mdg1/RT_galadriel/RT_tat/RT_athila/RT_del/RT_crm/RT_micropia_mdg3/RT_17_6/RT_osvaldo/RT_gypsy/RT_a_clade/RNaseH_micropia_mdg3/RNaseH_athila/RNaseH_gypsy/RNaseH_pyret/RNaseH_galadriel/RNaseH_17_6/RNaseH_gmr1/RNaseH_cer2-3/RNaseH_412-mdg1/RNaseH_osvaldo/RNaseH_caulimovirus
AY_135_581831_587700	581831	587700	5870	AY_135	581831	582077	247	587456	587700	245	581827	581830	atta	587701	587704	atta	587444	587455	ggagggggagaa	+	1									RT_badnavirus/RT_v_clade/RT_cavemovirus/RT_gypsy/RT_crm/RT_17_6/RT_reina/RT_a_clade/RT_spumaretroviridae/RT_TF/RT_412_mdg1/RT_del/RT_osvaldo/RT_maggy/RT_pyggy/RT_cer2-3/RT_gmr1/RT_micropia_mdg3/RT_pyret/RT_b_clade/RT_athila/RT_csrn1/RT_tat/RT_galadriel/RT_caulimovirus/RT_soymovirus/RNaseH_del/RNaseH_cer2-3/RNaseH_athila/RNaseH_osvaldo/RNaseH_reina/RNaseH_galadriel/RNaseH_tat/RNaseH_412-mdg1/RNase…
AY_581_513198_518486	513198	518486	5289	AY_581	513198	513455	258	518230	518486	257	513194	513197	acgt	518487	518490	acgt	518218	518229	ggagggggagaa	+	1									RT_badnavirus/RT_v_clade/RT_cavemovirus/RT_gypsy/RT_crm/RT_17_6/RT_reina/RT_a_clade/RT_spumaretroviridae/RT_TF/RT_412_mdg1/RT_del/RT_maggy/RT_osvaldo/RT_pyggy/RT_cer2-3/RT_gmr1/RT_micropia_mdg3/RT_pyret/RT_b_clade/RT_athila/RT_csrn1/RT_tat/RT_galadriel/RT_caulimovirus/RT_soymovirus/RNaseH_del/RNaseH_cer2-3/RNaseH_athila/RNaseH_osvaldo/RNaseH_reina/RNaseH_galadriel/RNaseH_tat/RNaseH_412-mdg1/RNase…
AY_127_772164_779420	772164	779420	7257	AY_127	772164	772380	217	779200	779420	221	772160	772163	tagt	779421	779424	tagt														RT_badnavirus/RT_v_clade/RT_cavemovirus/RT_caulimovirus/RT_TF/RT_gypsy/RT_gmr1/RT_micropia_mdg3/RT_spumaretroviridae/RT_epsilonretroviridae/RT_17_6/RT_maggy/RT_412_mdg1/RT_osvaldo/RT_cer2-3/RT_del/RT_pyret/RT_reina/RT_csrn1/RT_galadriel/RT_crm/RT_pyggy/RT_a_clade/RT_b_clade/RT_tat/RT_athila/RT_soymovirus/RT_gammaretroviridae/RNaseH_micropia_mdg3/RNaseH_athila/RNaseH_pyret/RNaseH_gypsy/RNaseH_gala…
AY_869_49074_52749	49074	52749	3676	AY_869	49074	49192	119	52635	52749	115	49070	49073	tgta	52750	52753	tgta	52623	52633	agagggggaga	+	2									RT_badnavirus/RT_tat/RT_v_clade/RT_reina/RT_17_6/RT_cer2-3/RT_TF/RT_osvaldo/RT_gmr1/RT_del/RT_crm/RT_galadriel/RT_spumaretroviridae/RT_maggy/RT_micropia_mdg3/RT_a_clade/RT_pyggy/RT_b_clade/RT_csrn1/RT_pyret/RT_caulimovirus/RT_athila/RT_cavemovirus/RT_soymovirus/RT_412_mdg1/RT_gypsy/RT_gammaretroviridae/RT_epsilonretroviridae/INT_osvaldo/INT_tat/INT_athila/INT_gammaretroviridae/INT_gmr1/INT_GIN1/I…
AY_347_472883_476822	472883	476822	3940	AY_347	472883	473268	386	476436	476822	387	472879	472882	tgta	476823	476826	tgta	476410	476434	aaaaaagtaaagaaaaaagaaaaaa	+	2	473267	473277	+	xxx_tRNA_KP881616_8141:8209:- Antheraea pernyi, tRNA complement(8141..8209) /product="tRNA-His" , Antheraea pernyi strain 731 mitochondrion, complete genome.	taaaacgacat	2	4	1	RT_badnavirus/RT_soymovirus/RT_caulimovirus/RT_cavemovirus/RT_v_clade/RT_crm/RT_micropia_mdg3/RT_reina/RT_pyggy/RT_del/RT_17_6/RT_pyret/RT_maggy/RT_osvaldo/RT_cer2-3/RT_412_mdg1/RT_TF/RT_gmr1/RT_gypsy/RT_galadriel/RT_b_clade/RT_spumaretroviridae/RT_tat/RT_athila/RT_csrn1/RT_epsilonretroviridae/RT_gammaretroviridae/RT_deltaretroviridae/RT_alpharetroviridae/RT_betaretroviridae/RT_lentiviridae/RT_a_…
AY_406_495983_500654	495983	500654	4672	AY_406	495983	496224	242	500413	500654	242	495974	495982	tatatatat	500655	500663	tatatatat	500401	500424	aggaggggggagatgtaaagaaaa	+	11									RT_badnavirus/RT_caulimovirus/RT_soymovirus/RT_v_clade/RT_cavemovirus/RT_TF/RT_micropia_mdg3/RT_maggy/RT_17_6/RT_412_mdg1/RT_gmr1/RT_del/RT_cer2-3/RT_reina/RT_crm/RT_osvaldo/RT_galadriel/RT_pyret/RT_pyggy/RT_gypsy/RT_b_clade/RT_tat/RT_athila/RT_spumaretroviridae/RT_csrn1/RT_epsilonretroviridae/RT_gammaretroviridae/RT_deltaretroviridae/RT_alpharetroviridae/RT_lentiviridae/RT_a_clade/RNaseH_cer2-3/…
AY_404_120580_126013	120580	126013	5434	AY_404	120580	120959	380	125635	126013	379	120576	120579	acat	126014	126017	acat	125624	125635	gggggggggaga	+	0									RT_badnavirus/RT_caulimovirus/RT_soymovirus/RT_reina/RT_micropia_mdg3/RT_v_clade/RT_17_6/RT_del/RT_crm/RT_pyggy/RT_cer2-3/RT_pyret/RT_galadriel/RT_maggy/RT_412_mdg1/RT_gmr1/RT_gypsy/RT_osvaldo/RT_TF/RT_b_clade/RT_tat/RT_spumaretroviridae/RT_cavemovirus/RT_athila/RT_csrn1/RT_gammaretroviridae/RT_epsilonretroviridae/RT_deltaretroviridae/RT_a_clade/RNaseH_micropia_mdg3/RNaseH_cer2-3/RNaseH_pyret/RNa…
AY_82_370208_375010	370208	375010	4803	AY_82	370208	370420	213	374794	375010	217	370204	370207	taaa	375011	375014	taaa	374783	374794	gggggggggaga	+	0									RT_badnavirus/RT_caulimovirus/RT_soymovirus/RT_reina/RT_micropia_mdg3/RT_v_clade/RT_17_6/RT_del/RT_crm/RT_pyggy/RT_cer2-3/RT_pyret/RT_galadriel/RT_maggy/RT_412_mdg1/RT_gmr1/RT_gypsy/RT_osvaldo/RT_TF/RT_b_clade/RT_tat/RT_spumaretroviridae/RT_cavemovirus/RT_athila/RT_csrn1/RT_gammaretroviridae/RT_epsilonretroviridae/RT_deltaretroviridae/RT_a_clade/RNaseH_micropia_mdg3/RNaseH_cer2-3/RNaseH_pyret/RNa…
AY_217_301280_304316	301280	304316	3037	AY_217	301280	301673	394	303923	304316	394	301276	301279	ctat	304317	304320	ctat														RT_badnavirus/RT_caulimovirus/RT_soymovirus/RT_cavemovirus/RT_TF/RT_gypsy/RT_gmr1/RT_spumaretroviridae/RT_17_6/RT_412_mdg1/RT_maggy/RT_epsilonretroviridae/RT_v_clade/RT_micropia_mdg3/RT_cer2-3/RT_del/RT_tat/RT_reina/RT_pyret/RT_osvaldo/RT_galadriel/RT_crm/RT_pyggy/RT_csrn1/RT_b_clade/RT_athila/RT_a_clade/RT_gammaretroviridae
AY_546_157023_162523	157023	162523	5501	AY_546	157023	157193	171	162353	162523	171	157019	157022	atat	162524	162527	atat	162344	162352	aaggaggga	+	1									RT_badnavirus/RT_b_clade/RT_17_6/RT_osvaldo/RT_gmr1/RT_reina/RT_del/RT_a_clade/RT_micropia_mdg3/RT_csrn1/RT_cer2-3/RT_maggy/RT_spumaretroviridae/RT_crm/RT_TF/RT_pyggy/RT_v_clade/RT_pyret/RT_galadriel/RT_gypsy/RT_athila/RT_412_mdg1/RT_cavemovirus/RT_caulimovirus/RT_soymovirus/RT_epsilonretroviridae/RNaseH_del/RNaseH_athila/RNaseH_osvaldo/RNaseH_galadriel/RNaseH_b_clade/RNaseH_v_clade/RNaseH_cer2-3…
AY_1_533073_537157	533073	537157	4085	AY_1	533073	533239	167	536994	537157	164	533069	533072	tatg	537158	537161	tatg	536980	536993	gataaagggagaga	+	1									RT_badnavirus/RT_a_clade/RT_b_clade/RT_gmr1/RT_cer2-3/RT_17_6/RT_reina/RT_maggy/RT_del/RT_spumaretroviridae/RT_micropia_mdg3/RT_crm/RT_pyggy/RT_TF/RT_pyret/RT_v_clade/RT_galadriel/RT_osvaldo/RT_athila/RT_gypsy/RT_412_mdg1/RT_caulimovirus/RT_csrn1/RT_cavemovirus/RT_tat/RT_epsilonretroviridae/RNaseH_del/RNaseH_v_clade/RNaseH_athila/RNaseH_galadriel/RNaseH_b_clade/RNaseH_cer2-3/RNaseH_gypsy/RNaseH_1…
AY_186_70966_73961	70966	73961	2996	AY_186	70966	71079	114	73848	73961	114	70961	70965	gttgt	73962	73966	gttgt	73837	73847	aaggagggaga	+	1									RT_b_clade/RT_a_clade/RT_athila/RT_del/RT_tat/RT_crm/RT_17_6/RT_reina/RT_cer2-3/RT_micropia_mdg3/RT_spumaretroviridae/RT_osvaldo/RT_badnavirus/RT_pyret/RT_galadriel/RT_v_clade/RT_caulimovirus/RT_soymovirus/RT_TF/RT_pyggy/RT_gypsy/RT_412_mdg1/RT_cavemovirus/RT_gammaretroviridae/RT_maggy/RT_gmr1/RT_csrn1/RNaseH_del/RNaseH_galadriel/RNaseH_v_clade/RNaseH_osvaldo/RNaseH_b_clade/RNaseH_crm/RNaseH_412-…
AY_1247_21697_26716	21697	26716	5020	AY_1247	21697	22080	384	26330	26716	387	21693	21696	atat	26717	26720	atat														RT_alpharetroviridae/RT_lentiviridae/RT_tat/RT_soymovirus/RT_cavemovirus/RT_deltaretroviridae/RT_gammaretroviridae/RT_betaretroviridae/RT_galadriel/RT_crm/RT_maggy/RT_pyret/RT_athila/RT_micropia_mdg3/RT_pyggy/RT_reina/RT_osvaldo/RT_TF/RT_b_clade/RT_epsilonretroviridae/RT_v_clade/RT_del/RT_cer2-3/RT_gmr1/RT_spumaretroviridae/RT_17_6/RT_412_mdg1/RT_gypsy/RT_csrn1/RT_a_clade/RT_badnavirus/RT_caulimo…
AY_310_522343_530923	522343	530923	8581	AY_310	522343	522659	317	530622	530923	302	522339	522342	tatt	530924	530927	tatt														RT_a_clade/RT_maggy/RT_reina/RT_b_clade/RT_del/RT_gmr1/RT_crm/RT_17_6/RT_412_mdg1/RT_badnavirus/RT_athila/RT_cer2-3/RT_caulimovirus/RT_micropia_mdg3/RT_cavemovirus/RT_galadriel/RT_csrn1/RT_pyggy/RT_v_clade/RT_osvaldo/RT_pyret/RT_TF/RT_spumaretroviridae/RT_gypsy/RT_soymovirus/RT_gammaretroviridae/RT_epsilonretroviridae
AY_268_570353_583322	570353	583322	12970	AY_268	570353	570556	204	583114	583322	209	570349	570352	atat	583323	583326	atat														RT_a_clade/RT_b_clade/RT_del/RT_micropia_mdg3/RT_gmr1/RT_maggy/RT_cer2-3/RT_TF/RT_crm/RT_galadriel/RT_osvaldo/RT_17_6/RT_pyret/RT_reina/RT_pyggy/RT_412_mdg1/RT_athila/RT_gypsy/RT_v_clade/RT_csrn1/RNaseH_b_clade/RNaseH_osvaldo/RNaseH_a_clade/RNaseH_gmr1/RNaseH_pyggy/RNaseH_gypsy/RNaseH_athila/RNaseH_17_6/RNaseH_v_clade/RNaseH_412-mdg1/RNaseH_del/RNaseH_crm/RNaseH_cer2-3/RNaseH_galadriel/RNaseH_csr…
AY_508_271940_276391	271940	276391	4452	AY_508	271940	272054	115	276278	276391	114	271936	271939	cgta	276392	276395	cgta	276267	276277	aaggagggaga	+	1									RT_a_clade/RT_b_clade/RT_cer2-3/RT_gmr1/RT_tat/RT_del/RT_maggy/RT_reina/RT_micropia_mdg3/RT_crm/RT_pyret/RT_pyggy/RT_TF/RT_v_clade/RT_spumaretroviridae/RT_osvaldo/RT_galadriel/RT_badnavirus/RT_17_6/RT_412_mdg1/RT_athila/RT_caulimovirus/RT_gypsy/RT_cavemovirus/RT_csrn1/RT_soymovirus/RT_gammaretroviridae/RNaseH_del/RNaseH_galadriel/RNaseH_v_clade/RNaseH_osvaldo/RNaseH_b_clade/RNaseH_crm/RNaseH_412-…
AY_68_776771_781602	776771	781602	4832	AY_68	776771	776886	116	781487	781602	116	776767	776770	tgta	781603	781606	tgta	781477	781487	aaggagggaga	+	0									RT_a_clade/RT_b_clade/RT_cer2-3/RT_gmr1/RT_tat/RT_del/RT_maggy/RT_reina/RT_micropia_mdg3/RT_crm/RT_pyret/RT_pyggy/RT_TF/RT_v_clade/RT_spumaretroviridae/RT_osvaldo/RT_galadriel/RT_badnavirus/RT_17_6/RT_412_mdg1/RT_athila/RT_caulimovirus/RT_gypsy/RT_cavemovirus/RT_csrn1/RT_soymovirus/RT_gammaretroviridae/RNaseH_del/RNaseH_galadriel/RNaseH_v_clade/RNaseH_osvaldo/RNaseH_b_clade/RNaseH_crm/RNaseH_412-…
AY_110_564655_573321	564655	573321	8667	AY_110	564655	564783	129	573194	573321	128	564651	564654	atat	573322	573325	atat														RT_a_clade
AY_1197_9050_11380	9050	11380	2331	AY_1197	9050	9527	478	10905	11380	476	9045	9049	atttt	11381	11385	atttt														RT_412_mdg1/RT_17_6/RT_csrn1/RT_crm/RT_micropia_mdg3/RT_athila/RT_maggy/RT_osvaldo/RT_del/RT_reina/RT_pyggy/RT_galadriel/RT_gypsy/RT_v_clade/RT_pyret/RT_a_clade/RT_cer2-3/RT_gmr1
AY_1520_29262_30573	29262	30573	1312	AY_1520	29262	29418	157	30438	30573	136	29258	29261	cgtt	30574	30577	cgtt														RT_412_mdg1
AY_50_1308124_1313411	1308124	1313411	5288	AY_50	1308124	1308248	125	1313290	1313411	122	1308120	1308123	aaat	1313412	1313415	aaat	1313277	1313287	aaaagggggag	+	3									RT_17_6/RT_cer2-3/RT_reina/RT_gmr1/RT_osvaldo/RT_del/RT_pyret/RT_maggy/RT_csrn1/RT_pyggy/RT_micropia_mdg3/RT_crm/RT_soymovirus/RT_TF/RT_412_mdg1/RT_badnavirus/RT_v_clade/RT_gypsy/RT_athila/RT_tat/RT_galadriel/RT_b_clade/RT_caulimovirus/RT_cavemovirus/RT_a_clade/RNaseH_tat/RNaseH_cer2-3/RNaseH_osvaldo/RNaseH_athila/RNaseH_del/RNaseH_reina/RNaseH_galadriel/RNaseH_412-mdg1/RNaseH_crm/RNaseH_csrn1/RN…
AY_406_141332_146161	141332	146161	4830	AY_406	141332	141455	124	146040	146161	122	141328	141331	gtta	146162	146165	gtta														RT_17_6/RT_a_clade/RT_pyret/INT_17_6/INT_athila/INT_tat/INT_v_clade/INT_maggy/INT_deltaretroviridae/INT_hydra/INT_oryco/INT_gammaretroviridae/INT_tork/INT_pCretro/INT_micropia_mdg3/INT_copia/INT_spumaretroviridae/INT_cer2_3/INT_csrn1/INT_osvaldo/INT_epsilonretroviridae/INT_a_clade/INT_b_clade/INT_gmr1
AY_516_357516_371028	357516	371028	13513	AY_516	357516	357629	114	370918	371028	111	357512	357515	tcta	371029	371032	tcta														RT_17_6
AY_127_560894_573729	560894	573729	12836	AY_127	560894	561121	228	573507	573729	223	560890	560893	ataa	573730	573733	ataa														RNaseH_v_clade/RNaseH_reina/RNaseH_csrn1/RNaseH_tat/RNaseH_b_clade/RNaseH_cer2-3/RNaseH_TF/RNaseH_gypsy/RNaseH_17_6/RNaseH_gmr1/RNaseH_athila/RNaseH_osvaldo/RNaseH_pyret/RNaseH_a_clade
AY_1184_16629_21028	16629	21028	4400	AY_1184	16629	17470	842	20174	21028	855	16625	16628	aacc	21029	21032	aacc	20163	20184	gaaaacgaggaaaaaaaaaaaa	+	10									RNaseH_tork/RNaseH_1731/RNaseH_pCretro/RNaseH_copia/RNaseH_oryco/RNaseH_retrofit/RNaseH_sire/RNaseH_hydra/RNaseH_codi_d/RNaseH_pseudovirus/RNaseH_codi_c/INT_retrofit/INT_copia/INT_pseudovirus/INT_pCretro/INT_tork/INT_oryco/INT_sire/INT_1731/INT_hydra/INT_lentiviridae/INT_betaretroviridae/INT_codi_d/INT_412_mdg1/INT_17_6/INT_gammaretroviridae/INT_spumaretroviridae/INT_osvaldo/INT_athila/INT_a_clad…
AY_3323_24_1734	24	1734	1711	AY_3323	24	199	176	1548	1734	187	20	23	cact	1735	1738	cact														RNaseH_TF/INT_GIN1/INT_v_clade/INT_pyret/galadriel/INT_reina/INT_412_mdg1/INT_maggy/INT_pyggy/INT_spumaretroviridae/INT_gmr1/INT_osvaldo/INT_crm/INT_bel/INT_TF/INT_micropia_mdg3/INT_cer2_3/INT_csrn1/INT_epsilonretroviridae/INT_tat/INT_b_clade/INT_a_clade/INT_athila/INT_gammaretroviridae/RNaseH_osvaldo/RNaseH_17_6/RNaseH_tat/RNaseH_galadriel/RNaseH_micropia_mdg3
AY_617_234534_235930	234534	235930	1397	AY_617	234534	234667	134	235803	235930	128	234530	234533	aata	235931	235934	aata														RNaseH_sire/RNaseH_copia/RNaseH_hydra/RNaseH_1731/RNaseH_retrofit/RNaseH_tork/RNaseH_oryco/RNaseH_pCretro/RNaseH_codi_c/RNaseH_codi_d
AY_409_520877_532915	520877	532915	12039	AY_409	520877	521112	236	532669	532915	247	520873	520876	tgga	532916	532919	tgga														RNaseH_retrofit/RNaseH_pseudovirus/RNaseH_pCretro/RNaseH_sire/RNaseH_tork/RNaseH_oryco/RNaseH_codi_d/RNaseH_1731/RNaseH_codi_c/RNaseH_hydra/RNaseH_copia
AY_813_107177_109106	107177	109106	1930	AY_813	107177	107624	448	108667	109106	440	107173	107176	atat	109107	109110	atat						107621	107631	+	xxx_tRNA_KP762788_8141:8209:- Antheraea pernyi, tRNA complement(8141..8209) /product="tRNA-His" , Antheraea pernyi strain Yu6 mitochondrion, complete genome.	atttaagatga	4	1	1	RNaseH_pCretro/RNaseH_1731/RNaseH_copia
AY_421_176445_187688	176445	187688	11244	AY_421	176445	176647	203	187490	187688	199	176441	176444	ttat	187689	187692	ttat														RNaseH_pao/RNaseH_tas/RNaseH_suzu/RNaseH_bel/RNaseH_sinbad/INT_tas/INT_bel/INT_spumaretroviridae/INT_pao/INT_sinbad/INT_suzu
AY_158_137156_139309	137156	139309	2154	AY_158	137156	137834	679	138620	139309	690	137152	137155	ttct	139310	139313	ttct														RNaseH_pao/RNaseH_bel/INT_suzu/INT_bel/INT_sinbad/INT_tas/INT_pao
AY_43_564303_566483	564303	566483	2181	AY_43	564303	564418	116	566372	566483	112	564299	564302	taca	566484	566487	taca						566363	566374	-	xxx_tRNA_EU726630_8118:8183:- Antheraea yamamai, tRNA complement(8118..8183) /product="tRNA-His" /anticodon=(pos:complement(8151..8153),aa:His,seq:gtg) , Antheraea yamamai mitochondrion, complete genome.	acgtcggggtca	3	4	1	RNaseH_micropia_mdg3/RNaseH_gmr1/RNaseH_TF/RNaseH_17_6/RNaseH_cer2-3/RNaseH_maggy/RNaseH_pyret/RNaseH_reina/RNaseH_athila/RNaseH_412-mdg1/RNaseH_gypsy/RNaseH_del/RNaseH_v_clade/RNaseH_pyggy/RNaseH_csrn1/RNaseH_crm/INT_athila/INT_b_clade/INT_pyggy/INT_a_clade/INT_cer2_3/INT_412_mdg1/INT_crm/INT_micropia_mdg3/INT_osvaldo/INT_GIN1/INT_tat/INT_gammaretroviridae/INT_spumaretroviridae/INT_gmr1/INT_epsi…
AY_930_99335_113357	99335	113357	14023	AY_930	99335	99667	333	113023	113357	335	99331	99334	agat	113358	113361	agat														RNaseH_micropia_mdg3/RNaseH_athila/RNaseH_galadriel/RNaseH_pyret/RNaseH_17_6/RNaseH_gypsy/RNaseH_del/RNaseH_gmr1/RNaseH_cer2-3/RNaseH_reina/RNaseH_b_clade/RNaseH_osvaldo/INT_micropia_mdg3/INT_spumaretroviridae/INT_pseudovirus/INT_b_clade/INT_tat/INT_gammaretroviridae
AY_719_162579_167053	162579	167053	4475	AY_719	162579	162690	112	166940	167053	114	162575	162578	ttcg	167054	167057	ttcg	166934	166948	gaaaaaaaaaaaaaa	+	8									RNaseH_micropia_mdg3/INT_micropia_mdg3
AY_11_1565168_1579669	1565168	1579669	14502	AY_11	1565168	1565382	215	1579461	1579669	209	1565164	1565167	ttat	1579670	1579673	ttat														RNaseH_lentiviridae
AY_1056_65023_76214	65023	76214	11192	AY_1056	65023	65231	209	76004	76214	211	65019	65022	ttaa	76215	76218	ttaa	75977	75997	aaaaaaaaagaataaaaaaaa	+	7									RNaseH_lentiviridae
AY_1080_34047_45067	34047	45067	11021	AY_1080	34047	34147	101	44966	45067	102	34043	34046	ctta	45068	45071	ctta														RNaseH_lentiviridae
AY_116_987344_990042	987344	990042	2699	AY_116	987344	987635	292	989752	990042	291	987337	987343	ttctaat	990043	990049	ttctaat	987633	987640	ccgacaaa	-	2									RNaseH_lentiviridae
AY_117_589441_593179	589441	593179	3739	AY_117	589441	589592	152	593007	593179	173	589437	589440	aact	593180	593183	aact														RNaseH_lentiviridae
AY_1169_39637_41036	39637	41036	1400	AY_1169	39637	39986	350	40688	41036	349	39633	39636	tgtt	41037	41040	tgtt	40663	40676	aagggaaatgaaga	+	12									RNaseH_lentiviridae
AY_122_407252_408711	407252	408711	1460	AY_122	407252	407402	151	408553	408711	159	407248	407251	tttt	408712	408715	tttt														RNaseH_lentiviridae
AY_15_1843116_1846298	1843116	1846298	3183	AY_15	1843116	1843272	157	1846148	1846298	151	1843112	1843115	tccc	1846299	1846302	tccc														RNaseH_lentiviridae
AY_149_72_4299	72	4299	4228	AY_149	72	785	714	3574	4299	726	68	71	aatt	4300	4303	aatt														RNaseH_lentiviridae
AY_17_1397979_1403397	1397979	1403397	5419	AY_17	1397979	1398093	115	1403279	1403397	119	1397975	1397978	ctgt	1403398	1403401	ctgt														RNaseH_lentiviridae
AY_2000_3749_9400	3749	9400	5652	AY_2000	3749	3960	212	9192	9400	209	3745	3748	acat	9401	9404	acat														RNaseH_lentiviridae
AY_2260_3286_6731	3286	6731	3446	AY_2260	3286	4242	957	5783	6731	949	3281	3285	ctgaa	6732	6736	ctgaa														RNaseH_lentiviridae
AY_265_415477_417746	415477	417746	2270	AY_265	415477	416103	627	417129	417746	618	415473	415476	agtt	417747	417750	agtt														RNaseH_lentiviridae
AY_30_512830_524800	512830	524800	11971	AY_30	512830	513053	224	524580	524800	221	512826	512829	tcat	524801	524804	tcat	513045	513053	tgcagtgat	-	8									RNaseH_lentiviridae
AY_31_1278826_1287654	1278826	1287654	8829	AY_31	1278826	1279067	242	1287425	1287654	230	1278822	1278825	ttct	1287655	1287658	ttct														RNaseH_lentiviridae
AY_335_179568_182973	179568	182973	3406	AY_335	179568	179716	149	182833	182973	141	179564	179567	ttct	182974	182977	ttct														RNaseH_lentiviridae
AY_51_736681_741536	736681	741536	4856	AY_51	736681	737362	682	740847	741536	690	736677	736680	ttat	741537	741540	ttat														RNaseH_lentiviridae
AY_51_1078732_1091863	1078732	1091863	13132	AY_51	1078732	1078845	114	1091746	1091863	118	1078728	1078731	cgtt	1091864	1091867	cgtt														RNaseH_lentiviridae
AY_537_87287_99209	87287	99209	11923	AY_537	87287	87444	158	99051	99209	159	87281	87286	ttttat	99210	99215	ttttat														RNaseH_lentiviridae
AY_56_725801_735931	725801	735931	10131	AY_56	725801	726004	204	735721	735931	211	725797	725800	ttaa	735932	735935	ttaa														RNaseH_lentiviridae
AY_588_221495_223601	221495	223601	2107	AY_588	221495	221702	208	223403	223601	199	221491	221494	ttaa	223602	223605	ttaa														RNaseH_lentiviridae
AY_617_205382_210914	205382	210914	5533	AY_617	205382	205563	182	210738	210914	177	205378	205381	aata	210915	210918	aata														RNaseH_lentiviridae
AY_636_275760_281498	275760	281498	5739	AY_636	275760	276693	934	280553	281498	946	275756	275759	gaaa	281499	281502	gaaa														RNaseH_lentiviridae
AY_806_5339_7078	5339	7078	1740	AY_806	5339	5682	344	6738	7078	341	5334	5338	catgt	7079	7083	catgt														RNaseH_lentiviridae
AY_874_140748_143694	140748	143694	2947	AY_874	140748	140980	233	143446	143694	249	140744	140747	tttt	143695	143698	tttt														RNaseH_lentiviridae
AY_881_95978_102656	95978	102656	6679	AY_881	95978	96211	234	102411	102656	246	95974	95977	atat	102657	102660	atat						96217	96228	+	xxx_tRNA_KJ740437_6307:6377:- Antheraea frithi, tRNA complement(6307..6377) /product="tRNA-Phe" /anticodon=(pos:complement(6340..6342),aa:Phe,seq:gaa) , Antheraea frithi voucher IBSDIRWSA1 mitochondrion, complete genome.	ttatctaaaaat	5	0	1	RNaseH_lentiviridae
AY_909_128800_141853	128800	141853	13054	AY_909	128800	129091	292	141558	141853	296	128796	128799	tttg	141854	141857	tttg	141529	141538	gaataaagag	+	20	129097	129108	+	xxx_tRNA_EU726630_3019:3085:+ Antheraea yamamai, tRNA 3019..3085 /product="tRNA-Leu" /anticodon=(pos:3049..3051,aa:Leu,seq:taa) , Antheraea yamamai mitochondrion, complete genome.	aaaaaaagtata	5	4	1	RNaseH_lentiviridae
AY_927_96695_102549	96695	102549	5855	AY_927	96695	96806	112	102435	102549	115	96691	96694	atat	102550	102553	atat														RNaseH_lentiviridae
AY_95_1061601_1064826	1061601	1064826	3226	AY_95	1061601	1061760	160	1064665	1064826	162	1061597	1061600	atat	1064827	1064830	atat														RNaseH_lentiviridae
AY_960_131995_134200	131995	134200	2206	AY_960	131995	132684	690	133510	134200	691	131991	131994	tata	134201	134204	tata														RNaseH_lentiviridae
AY_322_541962_544010	541962	544010	2049	AY_322	541962	542938	977	543011	544010	1000	541958	541961	ttaa	544011	544014	ttaa														RNaseH_hydra/RNaseH_copia/RNaseH_retrofit/RNaseH_tork/RNaseH_sire/RNaseH_pseudovirus/RNaseH_oryco/RNaseH_1731/RNaseH_codi_d/RNaseH_pCretro
AY_91_616096_618404	616096	618404	2309	AY_91	616096	616364	269	618131	618404	274	616092	616095	gttt	618405	618408	gttt														RNaseH_del/RNaseH_osvaldo/RNaseH_cer2-3/RNaseH_athila/RNaseH_crm/RNaseH_412-mdg1/RNaseH_TF/RNaseH_gmr1/RNaseH_a_clade/RNaseH_gypsy/RNaseH_17_6/RNaseH_micropia_mdg3/RNaseH_b_clade/RT_cavemovirus/RT_reina/RT_17_6/RT_micropia_mdg3/RT_cer2-3/RT_412_mdg1/RT_TF/RT_osvaldo/RT_gmr1/RT_del/RT_crm/RT_pyret/RT_maggy/RT_pyggy/RT_tat/RT_v_clade/RT_athila/RT_badnavirus/RT_gypsy/RT_caulimovirus/RT_soymovirus/RT…
AY_516_59845_64355	59845	64355	4511	AY_516	59845	60001	157	64197	64355	159	59841	59844	acta	64356	64359	acta														RNaseH_csrn1/RNaseH_TF/RNaseH_micropia_mdg3/RNaseH_412-mdg1/RNaseH_gypsy/RNaseH_gmr1/RNaseH_galadriel/RNaseH_v_clade/RNaseH_cer2-3/RNaseH_athila/RNaseH_b_clade/RNaseH_17_6/RNaseH_a_clade/RNaseH_osvaldo/INT_gmr1/INT_micropia_mdg3/INT_17_6/INT_tat/INT_osvaldo/INT_b_clade/INT_hydra/INT_spumaretroviridae/INT_a_clade
AY_244_359556_362821	359556	362821	3266	AY_244	359556	359893	338	362488	362821	334	359552	359555	agta	362822	362825	agta														RNaseH_csrn1/RNaseH_del/RNaseH_v_clade/RNaseH_crm/RNaseH_galadriel/RNaseH_reina/RNaseH_TF/RNaseH_b_clade/RNaseH_a_clade/RNaseH_cer2-3/RNaseH_osvaldo/RNaseH_tat/RNaseH_412-mdg1/RNaseH_athila/RNaseH_gmr1/RNaseH_17_6/RNaseH_pyret/RNaseH_micropia_mdg3/RNaseH_gypsy
AY_589_40556_49179	40556	49179	8624	AY_589	40556	40713	158	49027	49179	153	40551	40555	tgtct	49180	49184	tgtct														RNaseH_crm/RNaseH_del/RNaseH_csrn1/RNaseH_v_clade/RNaseH_17_6/RNaseH_412-mdg1/RNaseH_galadriel/RNaseH_gypsy/RNaseH_pyggy/RNaseH_cer2-3/INT_GIN1/INT_csrn1/INT_crm/INT_spumaretroviridae/INT_b_clade/INT_TF/INT_gmr1/galadriel/INT_pyggy/INT_412_mdg1/INT_cer2_3/INT_tat/INT_osvaldo/INT_epsilonretroviridae/INT_micropia_mdg3
AY_542_218843_230484	218843	230484	11642	AY_542	218843	219053	211	230276	230484	209	218839	218842	tata	230485	230488	tata														RNaseH_copia/RNaseH_tork
AY_268_69949_82368	69949	82368	12420	AY_268	69949	70099	151	82213	82368	156	69945	69948	taca	82369	82372	taca														RNaseH_copia/RNaseH_1731
AY_253_446173_451935	446173	451935	5763	AY_253	446173	447058	886	451059	451935	877	446168	446172	cgtta	451936	451940	cgtta														RNaseH_codi_I/RNaseH_pseudovirus/RNaseH_oryco/RNaseH_pCretro/RNaseH_sire/RNaseH_copia/RNaseH_retrofit/RNaseH_1731/RNaseH_tork/RNaseH_codi_d/RNaseH_hydra/RNaseH_codi_c
AY_205_829990_831375	829990	831375	1386	AY_205	829990	830159	170	831205	831375	171	829986	829989	cctc	831376	831379	cctc														RNaseH_codi_c/RNaseH_codi_d/RNaseH_pCretro/RNaseH_retrofit/RNaseH_oryco/RNaseH_sire/RNaseH_copia/RNaseH_tork/RNaseH_hydra/RNaseH_pseudovirus/RNaseH_1731
AY_2476_3441_4900	3441	4900	1460	AY_2476	3441	3569	129	4785	4900	116	3437	3440	tgaa	4901	4904	tgaa														RNaseH_caulimovirus/RNaseH_cavemovirus
AY_1647_12378_16470	12378	16470	4093	AY_1647	12378	12484	107	16359	16470	112	12374	12377	ggca	16471	16474	ggca														RNaseH_bel/RNaseH_tas/RNaseH_sinbad
AY_769_61236_62883	61236	62883	1648	AY_769	61236	61379	144	62751	62883	133	61232	61235	gggg	62884	62887	gggg														RNaseH_bel/RNaseH_sinbad/RNaseH_tas/RNaseH_pao/RNaseH_suzu/INT_sinbad/INT_bel/INT_pao/INT_tas/INT_suzu
AY_830_172084_174123	172084	174123	2040	AY_830	172084	172335	252	173873	174123	251	172080	172083	tata	174124	174127	tata														RNaseH_bel/RNaseH_sinbad
AY_712_90959_101466	90959	101466	10508	AY_712	90959	91311	353	101109	101466	358	90955	90958	tgtt	101467	101470	tgtt														RNaseH_b_clade/RNaseH_gmr1/RNaseH_a_clade/RNaseH_17_6/RNaseH_412-mdg1/INT_b_clade/INT_a_clade/INT_spumaretroviridae
AY_331_187980_189818	187980	189818	1839	AY_331	187980	188159	180	189648	189818	171	187976	187979	ttta	189819	189822	ttta	189626	189636	agatgaaggaa	+	12									RNaseH_a_clade/RNaseH_cer2-3/RNaseH_osvaldo/RNaseH_17_6/INT_a_clade
AY_455_101702_103789	101702	103789	2088	AY_455	101702	101891	190	103600	103789	190	101698	101701	tgat	103790	103793	tgat														RNaseH_a_clade/RNaseH_b_clade
AY_93_1006303_1010295	1006303	1010295	3993	AY_93	1006303	1006935	633	1009656	1010295	640	1006299	1006302	taaa	1010296	1010299	taaa														RNaseH_a_clade
AY_1455_2091_4408	2091	4408	2318	AY_1455	2091	3087	997	3413	4408	996	2087	2090	atag	4409	4412	atag														RNaseH_17_6/RNaseH_412-mdg1/RNaseH_gypsy
AY_6_1604582_1617704	1604582	1617704	13123	AY_6	1604582	1604723	142	1617566	1617704	139	1604578	1604581	tctg	1617705	1617708	tctg														RNaseH_17_6
AY_202_621348_622729	621348	622729	1382	AY_202	621348	621515	168	622560	622729	170	621344	621347	aatt	622730	622733	aatt														MOV_soymovirus
AY_357_576871_590722	576871	590722	13852	AY_357	576871	577006	136	590572	590722	151	576867	576870	tctg	590723	590726	tctg	576998	577024	caattattttgcagaatctatactata	-	8									INT_tat/INT_pyggy/INT_pyret/INT_b_clade/INT_412_mdg1/INT_osvaldo/INT_gmr1/INT_gammaretroviridae/INT_epsilonretroviridae/INT_csrn1
AY_1443_23684_31137	23684	31137	7454	AY_1443	23684	23971	288	30827	31137	311	23680	23683	tcgc	31138	31141	tcgc														INT_tat/INT_csrn1/INT_gmr1/INT_pyggy
AY_632_265954_270779	265954	270779	4826	AY_632	265954	266178	225	270571	270779	209	265950	265953	aaac	270780	270783	aaac														INT_tas/INT_pao/INT_sinbad/INT_suzu/INT_bel
AY_261_133645_148170	133645	148170	14526	AY_261	133645	134056	412	147757	148170	414	133641	133644	aaag	148171	148174	aaag														INT_tas/INT_bel/INT_spumaretroviridae/INT_sinbad/INT_pao/INT_suzu
AY_216_214847_218481	214847	218481	3635	AY_216	214847	215453	607	217874	218481	608	214843	214846	agta	218482	218485	agta														INT_suzu/INT_sinbad/INT_tas/INT_pao/INT_bel
AY_171_393868_400253	393868	400253	6386	AY_171	393868	394124	257	400004	400253	250	393864	393867	gcat	400254	400257	gcat														INT_suzu/INT_sinbad/INT_tas/INT_bel/INT_pao
AY_552_445765_456612	445765	456612	10848	AY_552	445765	445878	114	456509	456612	104	445761	445764	tgtt	456613	456616	tgtt														INT_suzu/INT_sinbad/INT_bel/INT_tas/INT_pao
AY_391_498155_506374	498155	506374	8220	AY_391	498155	498509	355	506020	506374	355	498150	498154	actat	506375	506379	actat														INT_suzu/INT_bel/INT_pao/INT_tas
AY_230_287843_292071	287843	292071	4229	AY_230	287843	288463	621	291465	292071	607	287839	287842	tgac	292072	292075	tgac														INT_suzu/INT_bel/INT_pao/INT_sinbad/INT_tas
AY_2991_1057_3676	1057	3676	2620	AY_2991	1057	1405	349	3341	3676	336	1053	1056	tttt	3677	3680	tttt	1378	1392	tagcaggcaacttat	-	27									INT_spumaretroviridae/INT_osvaldo/INT_tat/INT_b_clade/INT_a_clade
AY_1413_28146_30224	28146	30224	2079	AY_1413	28146	28314	169	30042	30224	183	28142	28145	ctcg	30225	30228	ctcg	30021	30029	agaaagaaa	+	13									INT_spumaretroviridae/INT_gmr1/INT_csrn1/INT_crm/INT_412_mdg1/INT_osvaldo/INT_cer2_3/INT_GIN1/INT_pyggy/INT_tat/INT_gypsy/INT_17_6/INT_gammaretroviridae/INT_epsilonretroviridae/INT_b_clade/INT_a_clade/INT_pyret/INT_galea/INT_lentiviridae/INT_micropia_mdg3/INT_v_clade
AY_509_445861_449476	445861	449476	3616	AY_509	445861	446316	456	449044	449476	433	445857	445860	gtct	449477	449480	gtct														INT_spumaretroviridae/INT_412_mdg1/INT_gmr1/INT_cer2_3/INT_csrn1
AY_56_271395_280161	271395	280161	8767	AY_56	271395	271595	201	279953	280161	209	271391	271394	taaa	280162	280165	taaa														INT_sinbad/INT_tas/INT_suzu/INT_pao/INT_bel
AY_387_515999_518572	515999	518572	2574	AY_387	515999	516669	671	517897	518572	676	515995	515998	ggat	518573	518576	ggat	517876	517890	gggagaagcagagga	+	7									INT_sinbad/INT_tas/INT_bel
AY_566_342325_344447	342325	344447	2123	AY_566	342325	342501	177	344272	344447	176	342320	342324	atgac	344448	344452	atgac														INT_sinbad/INT_suzu/INT_pao/INT_tas/INT_bel
AY_288_219500_226012	219500	226012	6513	AY_288	219500	219829	330	225697	226012	316	219496	219499	aaag	226013	226016	aaag	219802	219810	atctgtcca	-	27									INT_sinbad/INT_suzu/INT_bel/INT_pao/INT_tas
AY_294_41729_44428	41729	44428	2700	AY_294	41729	42090	362	44055	44428	374	41725	41728	tctc	44429	44432	tctc														INT_retrofit/INT_pseudovirus/INT_athila/INT_pyggy/INT_deltaretroviridae/INT_v_clade/INT_cer2_3/INT_412_mdg1/INT_micropia_mdg3/INT_a_clade/INT_b_clade/INT_lentiviridae/INT_TF/INT_spumaretroviridae/INT_GIN1/INT_tat/INT_gammaretroviridae/INT_gmr1/INT_osvaldo/INT_epsilonretroviridae/INT_crm/INT_csrn1
AY_466_103300_106543	103300	106543	3244	AY_466	103300	103483	184	106366	106543	178	103296	103299	ttat	106544	106547	ttat														INT_pyggy/INT_412_mdg1/INT_csrn1/INT_tat/INT_gmr1/INT_epsilonretroviridae/INT_b_clade/INT_gammaretroviridae
AY_843_148674_151687	148674	151687	3014	AY_843	148674	149470	797	150889	151687	799	148670	148673	attt	151688	151691	attt														INT_pseudovirus/RNaseH_copia/RNaseH_codi_d/INT_retrofit/INT_1731/INT_oryco/INT_tork/INT_copia/INT_pCretro
AY_105_1182532_1189665	1182532	1189665	7134	AY_105	1182532	1183101	570	1189099	1189665	567	1182528	1182531	tgta	1189666	1189669	tgta														INT_pao/INT_tas/INT_bel
AY_225_415711_427236	415711	427236	11526	AY_225	415711	416042	332	426885	427236	352	415707	415710	accc	427237	427240	accc	416057	416070	tttcgatctaaatt	-	15									INT_pao/INT_tas
AY_308_261503_263708	261503	263708	2206	AY_308	261503	262366	864	262852	263708	857	261499	261502	aata	263709	263712	aata	262339	262347	ccgcaatag	-	27									INT_pao/INT_tas
AY_801_153541_155029	153541	155029	1489	AY_801	153541	153785	245	154798	155029	232	153537	153540	caaa	155030	155033	caaa						153782	153792	+	xxx_tRNA_KP762788_6329:6399:- Antheraea pernyi, tRNA complement(6329..6399) /product="tRNA-Phe" , Antheraea pernyi strain Yu6 mitochondrion, complete genome.	aaaanttaaaa	4	5	1	INT_pao/INT_suzu/INT_bel/INT_sinbad
AY_483_40323_42245	40323	42245	1923	AY_483	40323	40776	454	41794	42245	452	40319	40322	tatt	42246	42249	tatt														INT_pao/INT_sinbad/INT_tas/INT_bel/ENV_errantiviridae
AY_189_564496_572204	564496	572204	7709	AY_189	564496	564706	211	571983	572204	222	564492	564495	ttta	572205	572208	ttta	571952	571960	acaggaaag	+	23									INT_pao/INT_bel/INT_tas/INT_suzu/INT_sinbad
AY_202_596101_598064	596101	598064	1964	AY_202	596101	596290	190	597873	598064	192	596097	596100	atat	598065	598068	atat														INT_osvaldo/RT_tat/RT_csrn1/RT_TF/RT_412_mdg1/RT_b_clade/RT_del/RT_cer2-3/RT_a_clade/RT_pyggy/RT_pyret/RT_spumaretroviridae/RT_micropia_mdg3/RT_17_6/RT_osvaldo/RT_v_clade/RT_galadriel/RT_maggy/RT_athila/RT_reina/RT_crm/RT_gmr1/RT_gypsy/RT_epsilonretroviridae/RT_badnavirus/RNaseH_a_clade/RNaseH_soymovirus/RNaseH_del/RNaseH_cer2-3/RNaseH_galadriel/RNaseH_reina/RNaseH_osvaldo/RNaseH_crm/RNaseH_athil…
AY_121_595446_602779	595446	602779	7334	AY_121	595446	595583	138	602643	602779	137	595442	595445	aaag	602780	602783	aaag														INT_osvaldo/INT_pseudovirus/INT_17_6/INT_hydra/INT_codi_d/INT_retrofit/INT_pCretro/INT_1731/INT_sire/INT_tork/INT_oryco/INT_copia/RT_oryco/RT_codi_c/RT_pseudovirus/RT_galea/RT_1731/RT_codi_d/RT_retrofit/RT_tork/RT_sire/RT_hydra/RT_copia/RT_pCretro/RNaseH_galea/RNaseH_tork/RNaseH_retrofit/RNaseH_sire/RNaseH_pCretro/RNaseH_1731/RNaseH_copia/RNaseH_hydra/RNaseH_codi_I/RNaseH_codi_d/RNaseH_oryco/RNas…
AY_470_15048_18540	15048	18540	3493	AY_470	15048	15256	209	18336	18540	205	15044	15047	caca	18541	18544	caca														INT_osvaldo/INT_epsilonretroviridae/INT_gammaretroviridae/INT_csrn1
AY_541_355898_358193	355898	358193	2296	AY_541	355898	356364	467	357735	358193	459	355894	355897	gtgt	358194	358197	gtgt						356360	356371	+	xxx_tRNA_HQ264055_6255:6319:+ Antheraea pernyi, tRNA 6255..6319 /product="tRNA-Glu" /note="codon recognized: GAA" , Antheraea pernyi mitochondrion, complete genome.	tataataaaaat	5	4	1	INT_osvaldo/INT_csrn1/INT_TF/INT_crm/INT_spumaretroviridae/INT_gmr1/INT_v_clade/galadriel/INT_b_clade/INT_GIN1/INT_412_mdg1/INT_cer2_3/INT_pyggy/INT_tat/INT_retrofit/INT_epsilonretroviridae/INT_maggy/INT_micropia_mdg3/INT_athila/INT_gammaretroviridae/INT_17_6/INT_lentiviridae/INT_pyret
AY_20_428356_430339	428356	430339	1984	AY_20	428356	428905	550	429791	430339	549	428352	428355	ggtt	430340	430343	ggtt	429771	429779	aggaaggaa	+	12									INT_micropia_mdg3/INT_gammaretroviridae/INT_tat/INT_gmr1/INT_spumaretroviridae/INT_osvaldo/INT_TF/INT_b_clade/INT_a_clade/INT_deltaretroviridae/INT_17_6/INT_betaretroviridae/INT_csrn1/INT_retrofit/INT_hydra/INT_copia
AY_59_30999_45157	30999	45157	14159	AY_59	30999	31141	143	45015	45157	143	30995	30998	ataa	45158	45161	ataa														INT_micropia_mdg3/INT_17_6/INT_a_clade/INT_osvaldo/INT_gammaretroviridae/INT_betaretroviridae/INT_deltaretroviridae/INT_pCretro/INT_b_clade/INT_spumaretroviridae/INT_tat/INT_epsilonretroviridae/INT_athila/INT_v_clade
AY_710_178341_180584	178341	180584	2244	AY_710	178341	178986	646	179944	180584	641	178337	178340	agat	180585	180588	agat														INT_micropia_mdg3
AY_734_39580_46414	39580	46414	6835	AY_734	39580	40229	650	45767	46414	648	39576	39579	gctg	46415	46418	gctg														INT_micropia_mdg3
AY_987_12146_13649	12146	13649	1504	AY_987	12146	12439	294	13350	13649	300	12142	12145	gtta	13650	13653	gtta														INT_lentiviridae/INT_412_mdg1/INT_GIN1/INT_gammaretroviridae/INT_spumaretroviridae/INT_cer2_3/INT_tat/INT_b_clade/INT_osvaldo/INT_csrn1/INT_gmr1/INT_epsilonretroviridae
AY_545_152779_164768	152779	164768	11990	AY_545	152779	152972	194	164568	164768	201	152775	152778	tttc	164769	164772	tttc														INT_gmr1/INT_csrn1
AY_728_144160_145795	144160	145795	1636	AY_728	144160	144400	241	145562	145795	234	144156	144159	acag	145796	145799	acag	145555	145563	gagggggaa	+	1									INT_gmr1/INT_crm/INT_epsilonretroviridae/INT_csrn1/INT_gammaretroviridae/INT_osvaldo/INT_spumaretroviridae/INT_tat
AY_279_493264_495557	493264	495557	2294	AY_279	493264	493390	127	495430	495557	128	493259	493263	attat	495558	495562	attat	495421	495429	gggggagag	+	1									INT_gmr1/INT_a_clade/INT_crm/INT_osvaldo/INT_b_clade/INT_TF/INT_17_6/INT_cer2_3/INT_spumaretroviridae/INT_epsilonretroviridae/INT_micropia_mdg3/INT_csrn1/INT_gammaretroviridae/INT_tat/INT_deltaretroviridae/INT_lentiviridae/INT_v_clade/INT_copia/INT_oryco
AY_687_208365_221990	208365	221990	13626	AY_687	208365	209134	770	221245	221990	746	208361	208364	ctaa	221991	221994	ctaa														INT_gmr1/INT_a_clade/INT_b_clade
AY_905_100997_104926	100997	104926	3930	AY_905	100997	101103	107	104821	104926	106	100993	100996	gaat	104927	104930	gaat														INT_GIN1/INT_maggy/galadriel/INT_reina/INT_pyret/INT_spumaretroviridae/INT_gmr1/INT_osvaldo/INT_412_mdg1/INT_crm/INT_b_clade/INT_cer2_3/INT_micropia_mdg3/INT_TF/INT_17_6/INT_csrn1/INT_del/INT_tat/INT_athila/INT_epsilonretroviridae/INT_a_clade/INT_gammaretroviridae/INT_v_clade/INT_pyggy
AY_4_1394872_1396984	1394872	1396984	2113	AY_4	1394872	1394977	106	1396884	1396984	101	1394868	1394871	catt	1396985	1396988	catt														INT_GIN1/INT_csrn1/INT_a_clade/INT_cer2_3/INT_17_6/INT_spumaretroviridae/INT_micropia_mdg3/INT_pseudovirus/INT_gammaretroviridae/INT_epsilonretroviridae/INT_deltaretroviridae/INT_osvaldo/INT_b_clade/INT_gmr1
AY_63_1182821_1188152	1182821	1188152	5332	AY_63	1182821	1182929	109	1188047	1188152	106	1182817	1182820	aaaa	1188153	1188156	aaaa														INT_gammaretroviridae/INT_pseudovirus/INT_hydra/INT_copia/INT_sire/INT_oryco/INT_tork/INT_pCretro/INT_1731
AY_189_151554_165053	151554	165053	13500	AY_189	151554	151708	155	164909	165053	145	151550	151553	acat	165054	165057	acat						164892	164904	-	xxx_tRNA_HQ264055_3777:3856:+ Antheraea pernyi, tRNA 3777..3856 /product="tRNA-Lys" /note="codon recognized: AAG" , Antheraea pernyi mitochondrion, complete genome.	cttaatatatgtt	4	2	1	INT_gammaretroviridae/INT_micropia_mdg3/INT_epsilonretroviridae/INT_17_6/INT_osvaldo/INT_pseudovirus/INT_spumaretroviridae/INT_tat/INT_GIN1/INT_cer2_3/INT_gmr1/INT_b_clade/INT_a_clade
AY_33_1094312_1105149	1094312	1105149	10838	AY_33	1094312	1094485	174	1104976	1105149	174	1094308	1094311	tccg	1105150	1105153	tccg														INT_epsilonretroviridae/INT_gmr1/INT_csrn1
AY_946_506_2546	506	2546	2041	AY_946	506	1142	637	1906	2546	641	502	505	acat	2547	2550	acat														INT_epsilonretroviridae/INT_GIN1/INT_osvaldo/INT_b_clade/INT_spumaretroviridae/INT_crm/INT_tat/INT_gammaretroviridae/INT_gmr1/INT_412_mdg1/INT_cer2_3/INT_csrn1
AY_1195_30905_32304	30905	32304	1400	AY_1195	30905	31218	314	32000	32304	305	30901	30904	atat	32305	32308	atat														INT_epsilonretroviridae/INT_csrn1
AY_128_975948_977331	975948	977331	1384	AY_128	975948	976196	249	977075	977331	257	975944	975947	aatg	977332	977335	aatg														INT_csrn1/RT_osvaldo/RT_cer2-3/RT_csrn1/RT_micropia_mdg3
AY_217_740100_741853	740100	741853	1754	AY_217	740100	740280	181	741677	741853	177	740096	740099	atgt	741854	741857	atgt	741665	741673	gagggggaa	+	4									INT_csrn1/RT_micropia_mdg3/RT_csrn1
AY_245_363117_364318	363117	364318	1202	AY_245	363117	363220	104	364212	364318	107	363113	363116	gcat	364319	364322	gcat														INT_csrn1/AP_csrn1/RT_csrn1
AY_707_37956_39768	37956	39768	1813	AY_707	37956	38185	230	39520	39768	249	37952	37955	acca	39769	39772	acca	39527	39535	gagggggaa	+	15									INT_csrn1/AP_csrn1/RT_cer2-3/RT_csrn1
AY_218_131580_133394	131580	133394	1815	AY_218	131580	131808	229	133164	133394	231	131576	131579	taca	133395	133398	taca	133156	133164	gagggggaa	+	0									INT_csrn1/AP_csrn1
AY_308_29852_31534	29852	31534	1683	AY_308	29852	29990	139	31414	31534	121	29848	29851	acat	31535	31538	acat														INT_csrn1/AP_csrn1
AY_2_2389147_2390943	2389147	2390943	1797	AY_2	2389147	2389379	233	2390713	2390943	231	2389143	2389146	aata	2390944	2390947	aata														INT_csrn1
AY_1019_106777_108503	106777	108503	1727	AY_1019	106777	106985	209	108295	108503	209	106773	106776	gctt	108504	108507	gctt	108283	108291	gagggggaa	+	4									INT_csrn1
AY_1078_61637_63335	61637	63335	1699	AY_1078	61637	61797	161	63175	63335	161	61633	61636	tgta	63336	63339	tgta														INT_csrn1
AY_1124_6490_16282	6490	16282	9793	AY_1124	6490	6648	159	16121	16282	162	6484	6489	taatta	16283	16288	taatta														INT_csrn1
AY_114_951828_953626	951828	953626	1799	AY_114	951828	952058	231	953397	953626	230	951824	951827	acgt	953627	953630	acgt														INT_csrn1
AY_1204_35055_36862	35055	36862	1808	AY_1204	35055	35287	233	36626	36862	237	35051	35054	acca	36863	36866	acca	36619	36627	gagggggaa	+	1									INT_csrn1
AY_126_982758_984557	982758	984557	1800	AY_126	982758	982990	233	984326	984557	232	982754	982757	ctct	984558	984561	ctct	984317	984325	gagggggaa	+	1									INT_csrn1
AY_129_329090_337756	329090	337756	8667	AY_129	329090	329318	229	337528	337756	229	329086	329089	gtgt	337757	337760	gtgt														INT_csrn1
AY_14_932824_934619	932824	934619	1796	AY_14	932824	933056	233	934390	934619	230	932820	932823	aacc	934620	934623	aacc														INT_csrn1
AY_152_159314_161030	159314	161030	1717	AY_152	159314	159450	137	160885	161030	146	159310	159313	ttaa	161031	161034	ttaa														INT_csrn1
AY_163_665994_668007	665994	668007	2014	AY_163	665994	666221	228	667769	668007	239	665990	665993	gtag	668008	668011	gtag														INT_csrn1
AY_173_428579_430374	428579	430374	1796	AY_173	428579	428811	233	430145	430374	230	428575	428578	acca	430375	430378	acca														INT_csrn1
AY_174_480460_494339	480460	494339	13880	AY_174	480460	480575	116	494228	494339	112	480456	480459	taac	494340	494343	taac														INT_csrn1
AY_230_41737_43545	41737	43545	1809	AY_230	41737	41974	238	43311	43545	235	41732	41736	aaaca	43546	43550	aaaca	43305	43313	gagggggaa	+	2									INT_csrn1
AY_230_151834_163895	151834	163895	12062	AY_230	151834	151948	115	163787	163895	109	151830	151833	cacc	163896	163899	cacc														INT_csrn1
AY_275_258250_260051	258250	260051	1802	AY_275	258250	258479	230	259821	260051	231	258246	258249	gcta	260052	260055	gcta	259810	259818	gagggggaa	+	3									INT_csrn1
AY_30_564544_566267	564544	566267	1724	AY_30	564544	564678	135	566134	566267	134	564540	564543	tttt	566268	566271	tttt	566122	566130	gagggggaa	+	4									INT_csrn1
AY_300_529950_531750	529950	531750	1801	AY_300	529950	530181	232	531521	531750	230	529946	529949	acag	531751	531754	acag														INT_csrn1
AY_324_154563_156361	154563	156361	1799	AY_324	154563	154791	229	156133	156361	229	154559	154562	agat	156362	156365	agat	156121	156129	gagggggaa	+	4									INT_csrn1
AY_341_29271_35966	29271	35966	6696	AY_341	29271	29499	229	35734	35966	233	29267	29270	atcc	35967	35970	atcc	35726	35734	gagggggaa	+	0									INT_csrn1
AY_354_47871_49670	47871	49670	1800	AY_354	47871	48104	234	49441	49670	230	47867	47870	actt	49671	49674	actt	49429	49437	gagggggaa	+	4									INT_csrn1
AY_370_90480_92280	90480	92280	1801	AY_370	90480	90708	229	92052	92280	229	90476	90479	acct	92281	92284	acct														INT_csrn1
AY_45_812037_813707	812037	813707	1671	AY_45	812037	812151	115	813594	813707	114	812033	812036	tatt	813708	813711	tatt														INT_csrn1
AY_457_164314_166029	164314	166029	1716	AY_457	164314	164526	213	165819	166029	211	164310	164313	atct	166030	166033	atct	165811	165819	gagggggaa	+	0									INT_csrn1
AY_512_419112_420916	419112	420916	1805	AY_512	419112	419342	231	420682	420916	235	419108	419111	aatc	420917	420920	aatc	420676	420684	gagggggaa	+	2									INT_csrn1
AY_538_61687_63891	61687	63891	2205	AY_538	61687	62125	439	63450	63891	442	61683	61686	tgtt	63892	63895	tgtt														INT_csrn1
AY_542_201795_203598	201795	203598	1804	AY_542	201795	202024	230	203367	203598	232	201791	201794	gcag	203599	203602	gcag	203357	203365	gagggggaa	+	2									INT_csrn1
AY_578_35513_37305	35513	37305	1793	AY_578	35513	35741	229	37077	37305	229	35509	35512	atac	37306	37309	atac														INT_csrn1
AY_68_1095838_1097701	1095838	1097701	1864	AY_68	1095838	1096066	229	1097473	1097701	229	1095834	1095837	ctac	1097702	1097705	ctac														INT_csrn1
AY_69_662580_664378	662580	664378	1799	AY_69	662580	662808	229	664150	664378	229	662576	662579	ctac	664379	664382	ctac	664138	664146	gagggggaa	+	4									INT_csrn1
AY_807_115730_128032	115730	128032	12303	AY_807	115730	115851	122	127917	128032	116	115726	115729	attc	128033	128036	attc														INT_csrn1
AY_811_93278_95082	93278	95082	1805	AY_811	93278	93507	230	94854	95082	229	93274	93277	tggc	95083	95086	tggc	94842	94850	gagggggaa	+	4									INT_csrn1
AY_825_47730_49524	47730	49524	1795	AY_825	47730	47959	230	49293	49524	232	47726	47729	ccat	49525	49528	ccat	49283	49291	gagggggaa	+	2									INT_csrn1
AY_893_141754_143479	141754	143479	1726	AY_893	141754	141900	147	143321	143479	159	141750	141753	cagt	143480	143483	cagt														INT_csrn1
AY_915_25978_27717	25978	27717	1740	AY_915	25978	26174	197	27528	27717	190	25974	25977	tcct	27718	27721	tcct														INT_csrn1
AY_971_126446_128246	126446	128246	1801	AY_971	126446	126674	229	128018	128246	229	126442	126445	cggt	128247	128250	cggt	128006	128014	gagggggaa	+	4									INT_csrn1
AY_27_1145911_1149093	1145911	1149093	3183	AY_27	1145911	1146722	812	1148262	1149093	832	1145907	1145910	aact	1149094	1149097	aact														INT_crm
AY_732_216134_231263	216134	231263	15130	AY_732	216134	216288	155	231100	231263	164	216130	216133	ttca	231264	231267	ttca														INT_codi_d/INT_tork/INT_oryco/INT_sire/INT_hydra/INT_1731/INT_pCretro/INT_copia/INT_retrofit
AY_1465_11973_15039	11973	15039	3067	AY_1465	11973	12378	406	14617	15039	423	11969	11972	ataa	15040	15043	ataa														INT_cer2_3/INT_tat/INT_spumaretroviridae/INT_a_clade/INT_b_clade/INT_osvaldo/INT_oryco/INT_pCretro/INT_tork/INT_gmr1
AY_952_160522_164772	160522	164772	4251	AY_952	160522	160695	174	164595	164772	178	160518	160521	ttat	164773	164776	ttat														INT_cer2_3/INT_spumaretroviridae/INT_suzu/INT_pao/INT_sinbad/INT_tas/INT_bel
AY_2450_4878_6103	4878	6103	1226	AY_2450	4878	5048	171	5943	6103	161	4874	4877	ttaa	6104	6107	ttaa	5948	5957	ggaaaaaagg	+	14									INT_cer2_3
AY_1146_60028_71037	60028	71037	11010	AY_1146	60028	60128	101	70937	71037	101	60021	60027	atacaat	71038	71044	atacaat														INT_betaretroviridae/INT_deltaretroviridae/INT_spumaretroviridae/INT_a_clade/INT_b_clade/INT_tat/INT_osvaldo
AY_262_1156619_1171209	1156619	1171209	14591	AY_262	1156619	1156791	173	1171042	1171209	168	1156615	1156618	tcga	1171210	1171213	tcga														INT_bel/INT_tas/INT_suzu/INT_pao
AY_109_284176_291051	284176	291051	6876	AY_109	284176	284349	174	290886	291051	166	284172	284175	tatt	291052	291055	tatt	290873	290894	agagggaggggagaaggggaag	+	8									INT_bel/INT_sinbad/INT_tas/INT_spumaretroviridae/INT_suzu/INT_pao
AY_1285_65071_67499	65071	67499	2429	AY_1285	65071	65811	741	66763	67499	737	65067	65070	ttta	67500	67503	ttta														INT_bel/INT_sinbad/INT_tas/INT_pao
AY_1175_32049_45629	32049	45629	13581	AY_1175	32049	32207	159	45480	45629	150	32045	32048	ttct	45630	45633	ttct														INT_bel
AY_276_198666_199903	198666	199903	1238	AY_276	198666	198844	179	199723	199903	181	198659	198665	gtatttg	199904	199910	gtatttg														INT_bel
AY_308_238130_249009	238130	249009	10880	AY_308	238130	238274	145	248860	249009	150	238126	238129	tttc	249010	249013	tttc														INT_bel
AY_316_371707_382449	371707	382449	10743	AY_316	371707	371891	185	382278	382449	172	371703	371706	ccac	382450	382453	ccac														INT_bel
AY_452_220016_223627	220016	223627	3612	AY_452	220016	220867	852	222780	223627	848	220012	220015	cacg	223628	223631	cacg														INT_bel
AY_473_353527_366193	353527	366193	12667	AY_473	353527	353652	126	366067	366193	127	353522	353526	aataa	366194	366198	aataa						366060	366071	-	xxx_tRNA_KJ740437_9836:9900:+ Antheraea frithi, tRNA 9836..9900 /product="tRNA-Thr" /anticodon=(pos:9866..9868,aa:Thr,seq:tgt) , Antheraea frithi voucher IBSDIRWSA1 mitochondrion, complete genome.	tccaggcgcgat	5	5	0	INT_bel
AY_7_1942355_1944415	1942355	1944415	2061	AY_7	1942355	1942516	162	1944264	1944415	152	1942351	1942354	agac	1944416	1944419	agac						1944255	1944265	-	xxx_tRNA_HQ264055_6320:6399:- Antheraea pernyi, tRNA complement(6320..6399) /product="tRNA-Phe" /note="codon recognized: UUC" , Antheraea pernyi mitochondrion, complete genome.	acagacagacg	2	2	1	INT_bel
AY_510_400037_401721	400037	401721	1685	AY_510	400037	400245	209	401513	401721	209	400033	400036	ttat	401722	401725	ttat														INT_b_clade/INT_osvaldo/INT_a_clade/INT_TF/INT_spumaretroviridae/INT_micropia_mdg3/INT_deltaretroviridae/INT_17_6/INT_cer2_3/INT_csrn1/INT_gammaretroviridae/INT_epsilonretroviridae/INT_tat/INT_gmr1/INT_betaretroviridae/INT_crm/INT_v_clade/INT_sire/INT_copia/INT_hydra/INT_retrofit/INT_1731/INT_oryco/INT_tork/INT_pCretro
AY_1_2630062_2632576	2630062	2632576	2515	AY_1	2630062	2630227	166	2632414	2632576	163	2630058	2630061	taat	2632577	2632580	taat	2632405	2632413	agagaaaaa	+	1									INT_a_clade/INT_b_clade/INT_gmr1/INT_epsilonretroviridae/AP_a_clade/RT_a_clade/RT_b_clade/RT_reina/RT_tat/RT_gmr1/RT_osvaldo/RT_micropia_mdg3/RT_del/RT_maggy/RT_17_6/RT_pyggy/RT_412_mdg1/RT_cer2-3/RT_TF/RT_crm/RT_v_clade/RT_pyret/RT_galadriel/RT_badnavirus/RT_athila/RT_gypsy/RT_cavemovirus/RT_spumaretroviridae/RT_soymovirus/RT_csrn1/RNaseH_galadriel/RNaseH_osvaldo/RNaseH_b_clade/RNaseH_cer2-3/RNa…
AY_103_625304_629542	625304	629542	4239	AY_103	625304	626179	876	628668	629542	875	625300	625303	aaat	629543	629546	aaat														INT_a_clade/INT_b_clade
AY_377_11_2366	11	2366	2356	AY_377	11	732	722	1630	2366	737	7	10	taaa	2367	2370	taaa	1612	1620	agaagaaga	+	10									INT_a_clade/INT_b_clade
AY_5_1460627_1462884	1460627	1462884	2258	AY_5	1460627	1460731	105	1462770	1462884	115	1460623	1460626	gatg	1462885	1462888	gatg	1462757	1462768	aaggggagaaaa	+	2	1460735	1460745	+	xxx_tRNA_EU726630_6308:6376:- Antheraea yamamai, tRNA complement(6308..6376) /product="tRNA-Phe" /anticodon=(pos:complement(6340..6342),aa:Phe,seq:gaa) , Antheraea yamamai mitochondrion, complete genome.	tatttaaaaat	3	0	0	INT_a_clade/INT_b_clade
AY_21_1961079_1962439	1961079	1962439	1361	AY_21	1961079	1961380	302	1962144	1962439	296	1961075	1961078	tagt	1962440	1962443	tagt														INT_a_clade
AY_34_288108_295647	288108	295647	7540	AY_34	288108	288261	154	295487	295647	161	288104	288107	gaaa	295648	295651	gaaa														INT_a_clade
AY_622_115501_116826	115501	116826	1326	AY_622	115501	115688	188	116640	116826	187	115496	115500	tgacg	116827	116831	tgacg	116625	116639	aaggagaaaagggaa	+	1									INT_a_clade
AY_1370_38450_39753	38450	39753	1304	AY_1370	38450	38744	295	39454	39753	300	38446	38449	aagt	39754	39757	aagt														INT_412_mdg1/INT_gmr1
AY_476_444855_445981	444855	445981	1127	AY_476	444855	444972	118	445864	445981	118	444851	444854	ataa	445982	445985	ataa	445856	445864	gagggggaa	+	0									INT_412_mdg1/INT_csrn1/INT_gmr1/INT_cer2_3/INT_osvaldo/INT_micropia_mdg3/INT_spumaretroviridae/INT_GIN1/INT_tat/INT_TF/INT_epsilonretroviridae/INT_gammaretroviridae/INT_b_clade/INT_pyggy/INT_pyret/INT_a_clade/INT_lentiviridae/INT_deltaretroviridae/INT_athila/INT_17_6/INT_crm/INT_v_clade/INT_oryco
AY_1024_125454_134463	125454	134463	9010	AY_1024	125454	125594	141	134323	134463	141	125450	125453	aata	134464	134467	aata														INT_412_mdg1
AY_379_17953_21686	17953	21686	3734	AY_379	17953	18595	643	21050	21686	637	17949	17952	tcta	21687	21690	tcta														INT_412_mdg1
AY_6_1863915_1867169	1863915	1867169	3255	AY_6	1863915	1864291	377	1866785	1867169	385	1863911	1863914	ttgt	1867170	1867173	ttgt														INT_412_mdg1
AY_20_711178_725997	711178	725997	14820	AY_20	711178	712154	977	724998	725997	1000	711174	711177	ccta	725998	726001	ccta														INT_17_6/INT_spumaretroviridae/INT_b_clade/INT_oryco/INT_tat/INT_osvaldo/INT_micropia_mdg3/INT_TF/INT_v_clade
AY_88_647560_654367	647560	654367	6808	AY_88	647560	647939	380	653981	654367	387	647556	647559	tagt	654368	654371	tagt	647912	647924	tctatatatttta	-	27									INT_17_6/INT_osvaldo/INT_athila/INT_tat/INT_micropia_mdg3/INT_spumaretroviridae/INT_gammaretroviridae/INT_cer2_3/INT_b_clade/INT_a_clade/INT_gmr1
AY_230_535504_539169	535504	539169	3666	AY_230	535504	535695	192	538975	539169	195	535500	535503	aata	539170	539173	aata														GAG_tork/GAG_pyggy/GAG_lentiviridae/GAGCOAT_cavemovirus/GAG_betaretroviridae/AP_1731/AP_oryco/AP_ty1_copia/INT_spumaretroviridae/INT_gammaretroviridae/INT_osvaldo/INT_tat/INT_17_6/INT_pCretro/INT_1731/INT_pseudovirus/INT_sire/INT_codi_d/INT_hydra/INT_tork/INT_retrofit/INT_copia/INT_oryco/RT_retrofit/RT_copia/RT_hydra/RT_codi_d/RT_sire/RNaseH_codi_I/RNaseH_sire/RNaseH_pCretro/RNaseH_oryco/RNaseH_c…
AY_59_703503_709912	703503	709912	6410	AY_59	703503	703723	221	709691	709912	222	703499	703502	aata	709913	709916	aata														GAG_tork/GAG_pyggy/GAG_lentiviridae/GAG_betaretroviridae/GAGCOAT_cavemovirus/AP_oryco/AP_ty1_copia/AP_retrofit/INT_pCretro/INT_pseudovirus/INT_retrofit/INT_copia/INT_sire/INT_tork/INT_oryco/INT_1731/INT_spumaretroviridae/INT_b_clade/INT_osvaldo/INT_codi_d/INT_tat/INT_a_clade/INT_hydra/RT_copia/RT_oryco/RT_codi_c/RT_sire/RT_tork/RT_retrofit/RT_hydra/RT_galea/RT_1731/RT_pCretro/RT_codi_d/RT_pseudov…
AY_189_70616_75477	70616	75477	4862	AY_189	70616	70761	146	75330	75477	148	70612	70615	ttat	75478	75481	ttat														GAG_tork/GAG_pCretro/GAG_codi_d/AP_1731/AP_oryco/AP_sire/AP_ty1_copia/INT_b_clade/INT_codi_d/INT_pseudovirus/INT_hydra/INT_pCretro/INT_oryco/INT_tork/INT_copia/INT_retrofit/INT_1731/INT_sire/INT_spumaretroviridae/RT_galea/RT_codi_c/RT_pseudovirus/RT_oryco/RT_copia/RT_tork/RT_sire/RT_retrofit/RT_1731/RT_hydra/RT_codi_d/RT_pCretro/RNaseH_sire/RNaseH_pCretro/RNaseH_tork/RNaseH_retrofit/RNaseH_oryco/…
AY_128_219842_234188	219842	234188	14347	AY_128	219842	219992	151	234021	234188	168	219838	219841	aatt	234189	234192	aatt														GAG_tork/GAG_oryco/GAG_1731/GAG_pCretro/AP_ty1_copia/INT_hydra/INT_sire/INT_copia/INT_retrofit/INT_pCretro/INT_tork/INT_oryco/INT_1731/INT_b_clade/INT_pseudovirus/INT_spumaretroviridae/INT_osvaldo/INT_a_clade/INT_codi_d/RT_retrofit/RT_oryco/RT_hydra/RT_tork/RT_pCretro/RT_1731/RT_codi_c/RT_copia/RT_sire/RT_codi_d/RT_pseudovirus/RNaseH_retrofit/RNaseH_1731/RNaseH_copia/RNaseH_sire/RNaseH_oryco/RNas…
AY_151_982326_987239	982326	987239	4914	AY_151	982326	982445	120	987123	987239	117	982320	982325	atgtca	987240	987245	atgtca														GAG_tork/GAG_copia/GAG_1731/GAG_pCretro/GAG_lentiviridae/AP_1731/AP_retrofit/AP_pseudovirus/AP_tork/AP_copia/AP_codi_d/AP_oryco/AP_sire/AP_ty1_copia/INT_b_clade/INT_lentiviridae/INT_a_clade/INT_gammaretroviridae/INT_spumaretroviridae/INT_osvaldo/INT_epsilonretroviridae/INT_tat/INT_17_6/INT_codi_d/INT_sire/INT_hydra/INT_retrofit/INT_pseudovirus/INT_pCretro/INT_oryco/INT_tork/INT_copia/INT_1731/RT_…
AY_369_10627_13145	10627	13145	2519	AY_369	10627	11624	998	12157	13145	989	10623	10626	attt	13146	13149	attt														GAG_tork
AY_121_146460_154800	146460	154800	8341	AY_121	146460	146599	140	154653	154800	148	146456	146459	aaat	154801	154804	aaat	154629	154647	agaggggggagggagggga	+	6									GAG_tas/GAG_sinbad/GAG_pao/GAG_bel/AP_bel/RT_bel/RT_tas/INT_tas/INT_bel/INT_suzu/INT_sinbad/INT_pao
AY_69_694025_696030	694025	696030	2006	AY_69	694025	694196	172	695856	696030	175	694021	694024	ccga	696031	696034	ccga														GAG_tas/GAG_pao/RT_bel/RT_tas/RT_suzu
AY_276_98529_105989	98529	105989	7461	AY_276	98529	99169	641	105349	105989	641	98524	98528	ttatt	105990	105994	ttatt														GAG_tas/GAG_pao/GAG_sinbad/GAG_bel/AP_pao/RT_sinbad/RT_tas/RT_pao/RT_suzu/RT_bel/RNaseH_tas/RNaseH_bel/RNaseH_sinbad/RNaseH_pao/RNaseH_suzu/INT_suzu/INT_sinbad/INT_tas/INT_bel/INT_pao
AY_303_462045_469509	462045	469509	7465	AY_303	462045	462687	643	468864	469509	646	462041	462044	gtag	469510	469513	gtag														GAG_tas/GAG_pao/GAG_sinbad/GAG_bel/AP_pao/RT_sinbad/RT_tas/RT_pao/RT_suzu/RT_bel/RNaseH_tas/RNaseH_bel/RNaseH_sinbad/RNaseH_pao/RNaseH_suzu/INT_suzu/INT_sinbad/INT_tas/INT_bel/INT_pao
AY_439_67794_75255	67794	75255	7462	AY_439	67794	68435	642	74614	75255	642	67790	67793	tgat	75256	75259	tgat														GAG_tas/GAG_pao/GAG_sinbad/GAG_bel/AP_pao/RT_sinbad/RT_tas/RT_pao/RT_suzu/RT_bel/RNaseH_tas/RNaseH_bel/RNaseH_sinbad/RNaseH_pao/RNaseH_suzu/INT_suzu/INT_sinbad/INT_tas/INT_bel/INT_pao
AY_1452_19640_27023	19640	27023	7384	AY_1452	19640	20203	564	26473	27023	551	19635	19639	aatgt	27024	27028	aatgt														GAG_tas/GAG_pao/GAG_bel/GAG_sinbad/AP_pao/RT_sinbad/RT_tas/RT_pao/RT_suzu/RT_bel/RNaseH_tas/RNaseH_bel/RNaseH_sinbad/RNaseH_pao/RNaseH_suzu/INT_suzu/INT_sinbad/INT_tas/INT_bel/INT_pao
AY_326_192676_200137	192676	200137	7462	AY_326	192676	193317	642	199496	200137	642	192672	192675	tact	200138	200141	tact														GAG_tas/GAG_pao/GAG_bel/GAG_sinbad/AP_pao/RT_sinbad/RT_tas/RT_pao/RT_suzu/RT_bel/RNaseH_tas/RNaseH_bel/RNaseH_sinbad/RNaseH_pao/RNaseH_suzu/INT_suzu/INT_sinbad/INT_tas/INT_bel/INT_pao
AY_371_221365_228747	221365	228747	7383	AY_371	221365	221927	563	228197	228747	551	221360	221364	aatgt	228748	228752	aatgt														GAG_tas/GAG_pao/GAG_bel/GAG_sinbad/AP_pao/RT_sinbad/RT_tas/RT_pao/RT_suzu/RT_bel/RNaseH_tas/RNaseH_bel/RNaseH_sinbad/RNaseH_pao/RNaseH_suzu/INT_suzu/INT_sinbad/INT_tas/INT_bel/INT_pao
AY_583_249566_257030	249566	257030	7465	AY_583	249566	250207	642	256386	257030	645	249562	249565	tgag	257031	257034	tgag														GAG_tas/GAG_pao/GAG_bel/GAG_sinbad/AP_pao/RT_sinbad/RT_tas/RT_pao/RT_suzu/RT_bel/RNaseH_tas/RNaseH_bel/RNaseH_sinbad/RNaseH_pao/RNaseH_suzu/INT_suzu/INT_sinbad/INT_tas/INT_bel/INT_pao
AY_824_125121_132502	125121	132502	7382	AY_824	125121	125691	571	131950	132502	553	125116	125120	aatgt	132503	132507	aatgt														GAG_tas/GAG_pao/GAG_bel/GAG_sinbad/AP_pao/RT_sinbad/RT_tas/RT_pao/RT_suzu/RT_bel/RNaseH_tas/RNaseH_bel/RNaseH_sinbad/RNaseH_pao/RNaseH_suzu/INT_suzu/INT_sinbad/INT_tas/INT_bel/INT_pao
AY_126_6096_12085	6096	12085	5990	AY_126	6096	6737	642	11443	12085	643	6092	6095	aata	12086	12089	aata														GAG_tas/GAG_pao/GAG_bel/GAG_sinbad/AP_pao/INT_suzu/INT_sinbad/INT_tas/INT_bel/INT_pao
AY_202_744264_750233	744264	750233	5970	AY_202	744264	744877	614	749616	750233	618	744260	744263	aata	750234	750237	aata														GAG_tas/GAG_pao/GAG_bel/GAG_sinbad/AP_pao/INT_suzu/INT_sinbad/INT_tas/INT_bel/INT_pao
AY_26_1601357_1607321	1601357	1607321	5965	AY_26	1601357	1601968	612	1606704	1607321	618	1601353	1601356	ataa	1607322	1607325	ataa														GAG_tas/GAG_pao/GAG_bel/GAG_sinbad/AP_pao/INT_suzu/INT_sinbad/INT_tas/INT_bel/INT_pao
AY_262_999490_1005426	999490	1005426	5937	AY_262	999490	1000075	586	1004844	1005426	583	999486	999489	aagt	1005427	1005430	aagt														GAG_tas/GAG_pao/GAG_bel/GAG_sinbad/AP_pao/INT_suzu/INT_sinbad/INT_tas/INT_bel/INT_pao
AY_701_180360_186333	180360	186333	5974	AY_701	180360	180980	621	185712	186333	622	180355	180359	taaaa	186334	186338	taaaa														GAG_tas/GAG_pao/GAG_bel/GAG_sinbad/AP_pao/INT_suzu/INT_sinbad/INT_tas/INT_bel/INT_pao
AY_33_1592153_1600205	1592153	1600205	8053	AY_33	1592153	1592381	229	1599988	1600205	218	1592149	1592152	tatc	1600206	1600209	tatc														GAG_tas/GAG_pao/GAG_bel/AP_bel/RT_sinbad/RT_bel/RT_tas/RT_pao/RT_suzu/RNaseH_bel/RNaseH_sinbad/RNaseH_tas/RNaseH_pao/RNaseH_suzu/INT_spumaretroviridae/INT_sinbad/INT_suzu/INT_pao/INT_tas/INT_bel
AY_1161_60831_65899	60831	65899	5069	AY_1161	60831	61248	418	65475	65899	425	60827	60830	catt	65900	65903	catt														GAG_tas/GAG_pao/GAG_bel/AP_bel/RNaseH_bel/RNaseH_suzu/RNaseH_sinbad
AY_243_314973_319773	314973	319773	4801	AY_243	314973	315112	140	319647	319773	127	314969	314972	atcg	319774	319777	atcg														GAG_tas/GAG_pao/GAG_bel/AP_bel/RNaseH_bel/RNaseH_suzu/RNaseH_sinbad
AY_276_308390_313442	308390	313442	5053	AY_276	308390	308797	408	313031	313442	412	308386	308389	attc	313443	313446	attc														GAG_tas/GAG_pao/GAG_bel/AP_bel/RNaseH_bel/RNaseH_suzu/RNaseH_sinbad
AY_342_8719_13650	8719	13650	4932	AY_342	8719	9004	286	13359	13650	292	8715	8718	acaa	13651	13654	acaa														GAG_tas/GAG_pao/GAG_bel/AP_bel/RNaseH_bel/RNaseH_suzu/RNaseH_sinbad
AY_710_78915_84013	78915	84013	5099	AY_710	78915	79345	431	83583	84013	431	78910	78914	atgat	84014	84018	atgat														GAG_tas/GAG_pao/GAG_bel/AP_bel/RNaseH_bel/RNaseH_suzu/RNaseH_sinbad
AY_181_737839_740378	737839	740378	2540	AY_181	737839	738095	257	740122	740378	257	737834	737838	gtcag	740379	740383	gtcag														GAG_tas/GAG_pao/GAG_bel/AP_bel/AP_tas
AY_639_235090_237826	235090	237826	2737	AY_639	235090	235267	178	237649	237826	178	235085	235089	atatt	237827	237831	atatt														GAG_tas/GAG_bel/RT_bel/RT_tas/RT_pao/INT_tas/INT_bel
AY_118_26115_32573	26115	32573	6459	AY_118	26115	26345	231	32342	32573	232	26110	26114	tcaac	32574	32578	tcaac														GAG_tas/GAG_bel/RT_bel
AY_777_203614_206557	203614	206557	2944	AY_777	203614	203805	192	206362	206557	196	203610	203613	acgt	206558	206561	acgt														GAG_tas/GAG_bel/INT_suzu/INT_pao/INT_tas/INT_bel/INT_sinbad
AY_417_332609_338715	332609	338715	6107	AY_417	332609	332797	189	338523	338715	193	332605	332608	atat	338716	338719	atat														GAG_tas/GAG_bel/INT_sinbad/INT_suzu/INT_tas/INT_bel/INT_pao
AY_1236_58361_64850	58361	64850	6490	AY_1236	58361	58592	232	64621	64850	230	58355	58360	aatctg	64851	64856	aatctg														GAG_tas/GAG_bel/GAG_suzu/GAG_pao/AP_bel/RT_sinbad/RT_bel/RT_tas/RT_pao/RT_suzu/RNaseH_bel/RNaseH_sinbad/RNaseH_tas/RNaseH_pao/RNaseH_suzu/INT_spumaretroviridae/INT_suzu/INT_sinbad/INT_tas/INT_pao/INT_bel
AY_72_1221004_1227762	1221004	1227762	6759	AY_72	1221004	1221460	457	1227306	1227762	457	1220999	1221003	ctcac	1227763	1227767	ctcac														GAG_tas/GAG_bel/GAG_suzu/GAG_pao/AP_bel/RT_bel/RT_suzu/RT_pao/RT_tas/RT_sinbad/RNaseH_tas/RNaseH_bel/RNaseH_pao/RNaseH_suzu/RNaseH_sinbad/INT_tas/INT_bel/INT_suzu/INT_sinbad/INT_pao
AY_37_1402029_1407859	1402029	1407859	5831	AY_37	1402029	1402219	191	1407669	1407859	191	1402024	1402028	aactt	1407860	1407864	aactt	1407638	1407652	gcaggaagaacgaag	+	17									GAG_tas/GAG_bel/GAG_suzu/GAG_pao/AP_bel/RT_bel/RT_sinbad/RT_suzu/RT_pao/RT_tas/RNaseH_pao/RNaseH_tas/RNaseH_sinbad/RNaseH_bel/RNaseH_suzu/INT_tas/INT_bel/INT_pao/INT_suzu/INT_sinbad
AY_558_108999_115374	108999	115374	6376	AY_558	108999	109176	178	115200	115374	175	108995	108998	cgcc	115375	115378	cgcc	109178	109205	tgaaatggtcatttcaagggcccccagg	-	2									GAG_tas/GAG_bel/GAG_sinbad/GAG_pao/INT_bel
AY_214_427434_436123	427434	436123	8690	AY_214	427434	427896	463	435671	436123	453	427430	427433	tttc	436124	436127	tttc	427877	427886	ctgaacttgc	-	19									GAG_tas/GAG_bel/GAG_sinbad/GAG_pao/GAG_suzu/AP_bel/RT_sinbad/RT_bel/RT_pao/RT_suzu/RT_tas/RNaseH_bel/RNaseH_sinbad/RNaseH_tas/RNaseH_suzu/RNaseH_pao/INT_spumaretroviridae/INT_suzu/INT_sinbad/INT_tas/INT_pao/INT_bel
AY_332_492024_498252	492024	498252	6229	AY_332	492024	492201	178	498074	498252	179	492020	492023	aaat	498253	498256	aaat														GAG_tas/GAG_bel/GAG_sinbad/GAG_pao/AP_bel/RT_sinbad/RT_bel/RT_tas/RT_suzu/RT_pao/RNaseH_bel/RNaseH_sinbad/RNaseH_tas/RNaseH_pao/RNaseH_suzu/INT_spumaretroviridae/INT_suzu/INT_sinbad/INT_pao/INT_tas/INT_bel
AY_1085_35141_39371	35141	39371	4231	AY_1085	35141	35317	177	39189	39371	183	35137	35140	tgat	39372	39375	tgat														GAG_tas/GAG_bel/GAG_sinbad/GAG_pao/AP_bel/RT_bel/RT_tas/RT_pao
AY_69_1213095_1220071	1213095	1220071	6977	AY_69	1213095	1213256	162	1219910	1220071	162	1213091	1213094	catt	1220072	1220075	catt						1213256	1213266	+	xxx_tRNA_DQ056337_1532:1597:+ Antheraea yamamai, tRNA 1532..1597 /product="tRNA-Leu" , Antheraea yamamai cytochrome c oxidase subunit I (COX1) gene, partial cds; tRNA-Leu gene, complete sequence; cytochrome c oxidase subunit II (COX2) gene, complete cds; tRNA-Lys and tRNA-Asp genes, complete sequence; ATP synthase F0 subunit 8 (ATP8) and ATP synthase F0 subunit 6 (ATP6) genes, complete cds; and c…	aaaaacggaca	1	5	1	GAG_tas/GAG_bel/GAG_sinbad/GAG_pao/AP_bel/RT_bel/RT_suzu/RT_tas/RT_pao/RT_sinbad/RNaseH_tas/RNaseH_suzu/RNaseH_bel/RNaseH_pao/RNaseH_sinbad/INT_tas/INT_bel/INT_sinbad/INT_pao/INT_suzu
AY_918_74994_80558	74994	80558	5565	AY_918	74994	75194	201	80357	80558	202	74990	74993	ctaa	80559	80562	ctaa														GAG_tas/GAG_bel/GAG_sinbad/GAG_pao/AP_bel/RT_bel/RT_suzu/RT_tas/RT_pao/RT_sinbad/RNaseH_tas/RNaseH_sinbad/RNaseH_bel/RNaseH_suzu/RNaseH_pao/INT_bel/INT_tas
AY_149_825138_831841	825138	831841	6704	AY_149	825138	825650	513	831328	831841	514	825134	825137	attt	831842	831845	attt														GAG_tas/GAG_bel/GAG_sinbad/GAG_pao/AP_bel/RT_bel/RT_pao/RT_sinbad/RT_suzu/RT_tas/RNaseH_tas/RNaseH_suzu/RNaseH_sinbad/RNaseH_pao/RNaseH_bel/INT_bel/INT_suzu/INT_tas/INT_pao/INT_sinbad
AY_35_1340479_1347179	1340479	1347179	6701	AY_35	1340479	1340987	509	1346671	1347179	509	1340474	1340478	atatt	1347180	1347184	atatt														GAG_tas/GAG_bel/GAG_sinbad/GAG_pao/AP_bel/RT_bel/RT_pao/RT_sinbad/RT_suzu/RT_tas/RNaseH_tas/RNaseH_suzu/RNaseH_sinbad/RNaseH_pao/RNaseH_bel/INT_bel/INT_suzu/INT_tas/INT_pao/INT_sinbad
AY_494_311252_317953	311252	317953	6702	AY_494	311252	311762	511	317438	317953	516	311248	311251	gtag	317954	317957	gtag														GAG_tas/GAG_bel/GAG_sinbad/GAG_pao/AP_bel/RT_bel/RT_pao/RT_sinbad/RT_suzu/RT_tas/RNaseH_tas/RNaseH_suzu/RNaseH_sinbad/RNaseH_pao/RNaseH_bel/INT_bel/INT_suzu/INT_tas/INT_pao/INT_sinbad
AY_1024_46587_53019	46587	53019	6433	AY_1024	46587	46773	187	52837	53019	183	46583	46586	agaa	53020	53023	agaa														GAG_tas/GAG_bel/GAG_sinbad/GAG_pao/AP_bel/AP_tas/RT_bel/RT_suzu/RT_tas/RT_pao/RT_sinbad/RNaseH_pao/RNaseH_tas/RNaseH_sinbad/RNaseH_bel/RNaseH_suzu/INT_tas/INT_pao/INT_bel/INT_sinbad/INT_suzu
AY_424_219613_225447	219613	225447	5835	AY_424	219613	219799	187	225248	225447	200	219609	219612	ttca	225448	225451	ttca														GAG_tas/GAG_bel/GAG_pao/GAG_suzu/AP_bel/RT_sinbad/RT_bel/RT_tas/RT_pao/RT_suzu/RNaseH_bel/RNaseH_sinbad/RNaseH_tas/RNaseH_pao/RNaseH_suzu/INT_suzu/INT_sinbad/INT_pao/INT_tas/INT_bel
AY_169_584345_591101	584345	591101	6757	AY_169	584345	584710	366	590736	591101	366	584341	584344	tctc	591102	591105	tctc														GAG_tas/GAG_bel/GAG_pao/GAG_suzu/AP_bel/RT_sinbad/RT_bel/RT_pao/RT_tas/RT_suzu
AY_1425_25162_27669	25162	27669	2508	AY_1425	25162	25419	258	27409	27669	261	25158	25161	ggaa	27670	27673	ggaa														GAG_tas/GAG_bel/GAG_pao/GAG_suzu/AP_bel
AY_224_480478_487978	480478	487978	7501	AY_224	480478	480733	256	487742	487978	237	480474	480477	aaac	487979	487982	aaac														GAG_tas/GAG_bel/GAG_pao/GAG_sinbad/RT_bel/RT_pao/RT_tas/RT_sinbad/RT_suzu/RNaseH_pao/RNaseH_tas/RNaseH_sinbad/RNaseH_bel/RNaseH_suzu/INT_suzu/INT_bel/INT_tas/INT_pao/INT_sinbad
AY_155_390211_394504	390211	394504	4294	AY_155	390211	390318	108	394385	394504	120	390207	390210	tcta	394505	394508	tcta														GAG_tas/GAG_bel/GAG_pao/GAG_sinbad/AP_tas/AP_bel/INT_bel/INT_suzu/INT_tas/INT_pao
AY_920_56963_64368	56963	64368	7406	AY_920	56963	57252	290	64084	64368	285	56959	56962	aaat	64369	64372	aaat														GAG_tas/GAG_bel/GAG_pao/AP_bel/RT_suzu/RT_sinbad/RT_bel/RT_pao/RT_tas/RNaseH_tas/RNaseH_suzu/RNaseH_bel/RNaseH_sinbad/RNaseH_pao/INT_suzu/INT_pao/INT_sinbad/INT_tas/INT_bel
AY_496_346918_352668	346918	352668	5751	AY_496	346918	347253	336	352334	352668	335	346914	346917	cagg	352669	352672	cagg														GAG_tas/GAG_bel/GAG_pao/AP_bel/RT_sinbad/RT_bel/RT_pao/RT_tas/RT_suzu/RNaseH_pao/RNaseH_sinbad/RNaseH_suzu/RNaseH_tas/RNaseH_bel/INT_sinbad/INT_tas/INT_pao/INT_bel/INT_suzu
AY_260_85865_91659	85865	91659	5795	AY_260	85865	86222	358	91303	91659	357	85861	85864	aagt	91660	91663	aagt														GAG_tas/GAG_bel/GAG_pao/AP_bel/RT_sinbad/RT_bel/RT_pao/RT_tas/RT_suzu/RNaseH_pao/RNaseH_sinbad/RNaseH_suzu/RNaseH_tas/RNaseH_bel/INT_pao/INT_sinbad/INT_tas/INT_bel/INT_suzu
AY_812_179477_185108	179477	185108	5632	AY_812	179477	179691	215	184888	185108	221	179473	179476	aata	185109	185112	aata														GAG_tas/GAG_bel/GAG_pao/AP_bel/RT_sinbad/RT_bel/RT_pao/RT_tas/RT_suzu/RNaseH_pao/RNaseH_sinbad/RNaseH_suzu/RNaseH_tas/RNaseH_bel/INT_pao/INT_sinbad/INT_tas/INT_bel/INT_suzu
AY_220_390830_398724	390830	398724	7895	AY_220	390830	391221	392	398337	398724	388	390826	390829	ttcc	398725	398728	ttcc														GAG_tas/GAG_bel/GAG_pao/AP_bel/RT_bel/RT_tas/INT_sinbad/INT_tas/INT_pao/INT_suzu/INT_bel
AY_131_991518_997776	991518	997776	6259	AY_131	991518	991715	198	997578	997776	199	991514	991517	aaaa	997777	997780	aaaa														GAG_tas/GAG_bel/GAG_pao/AP_bel/RT_bel/RT_suzu/RT_sinbad/RT_pao/RT_tas/RNaseH_pao/RNaseH_tas/RNaseH_sinbad/RNaseH_bel/RNaseH_suzu/INT_pao/INT_tas/INT_bel/INT_sinbad/INT_suzu
AY_51_1592292_1597186	1592292	1597186	4895	AY_51	1592292	1592546	255	1596926	1597186	261	1592288	1592291	tgtt	1597187	1597190	tgtt	1592554	1592565	tagttatatctg	-	8									GAG_tas/GAG_bel/GAG_pao/AP_bel/INT_suzu/INT_sinbad/INT_tas/INT_pao/INT_bel
AY_509_28429_34281	28429	34281	5853	AY_509	28429	28864	436	33841	34281	441	28425	28428	ttat	34282	34285	ttat														GAG_tas/GAG_bel/GAG_pao/AP_bel/INT_bel/INT_tas/INT_pao/INT_suzu/INT_sinbad
AY_37_431921_434807	431921	434807	2887	AY_37	431921	432779	859	433947	434807	861	431917	431920	gcac	434808	434811	gcac														GAG_tas/GAG_bel/GAG_pao
AY_602_178138_182548	178138	182548	4411	AY_602	178138	178484	347	182200	182548	349	178134	178137	attg	182549	182552	attg														GAG_tas/GAG_bel/GAG_pao
AY_16_907583_914064	907583	914064	6482	AY_16	907583	907738	156	913902	914064	163	907579	907582	ctca	914065	914068	ctca														GAG_tas/GAG_bel/AP_bel/RT_sinbad/RT_tas/RT_bel/RT_suzu/RT_pao/RNaseH_tas/RNaseH_bel/RNaseH_sinbad/RNaseH_suzu/RNaseH_pao/INT_suzu/INT_sinbad/INT_pao/INT_bel/INT_tas
AY_688_63043_68813	63043	68813	5771	AY_688	63043	63155	113	68696	68813	118	63039	63042	cacc	68814	68817	cacc														GAG_tas/GAG_bel/AP_bel/RT_bel/RT_tas/RT_pao/RT_suzu/RT_sinbad/INT_tas/INT_pao/INT_bel
AY_189_511469_513275	511469	513275	1807	AY_189	511469	511658	190	513086	513275	190	511464	511468	gtatt	513276	513280	gtatt	513055	513069	gcaggaagaacgaag	+	17									GAG_tas/GAG_bel
AY_95_20289_25365	20289	25365	5077	AY_95	20289	20549	261	25111	25365	255	20285	20288	aaaa	25366	25369	aaaa	25091	25107	aaggaaggaaataagaa	+	4									GAG_tas/GAG_bel
AY_8_1426535_1441302	1426535	1441302	14768	AY_8	1426535	1426768	234	1441067	1441302	236	1426531	1426534	atat	1441303	1441306	atat														GAG_tas
AY_105_596968_599755	596968	599755	2788	AY_105	596968	597140	173	599579	599755	177	596964	596967	atat	599756	599759	atat														GAG_suzu/GAG_pao/GAG_tas/RT_bel/RT_pao/RT_tas/RT_suzu
AY_134_888786_891895	888786	891895	3110	AY_134	888786	888956	171	891725	891895	171	888781	888785	tgcat	891896	891900	tgcat														GAG_sinbad/GAG_tas/GAG_suzu/GAG_pao/RT_bel/RT_tas/RT_suzu
AY_1490_13379_16585	13379	16585	3207	AY_1490	13379	13556	178	16412	16585	174	13375	13378	caag	16586	16589	caag														GAG_sinbad/GAG_tas/GAG_suzu/GAG_pao/RT_bel/RT_tas/RT_suzu
AY_160_520509_523297	520509	523297	2789	AY_160	520509	520686	178	523124	523297	174	520505	520508	ttgt	523298	523301	ttgt														GAG_sinbad/GAG_tas/GAG_suzu/GAG_pao/RT_bel/RT_tas/RT_suzu
AY_565_113912_116700	113912	116700	2789	AY_565	113912	114085	174	116524	116700	177	113908	113911	ttac	116701	116704	ttac														GAG_sinbad/GAG_tas/GAG_suzu/GAG_pao/RT_bel/RT_tas/RT_suzu
AY_64_78368_81154	78368	81154	2787	AY_64	78368	78542	175	80979	81154	176	78364	78367	aata	81155	81158	aata														GAG_sinbad/GAG_tas/GAG_suzu/GAG_pao/RT_bel/RT_tas/RT_suzu
AY_952_51679_54465	51679	54465	2787	AY_952	51679	51851	173	54292	54465	174	51675	51678	ctag	54466	54469	ctag														GAG_sinbad/GAG_tas/GAG_suzu/GAG_pao/RT_bel/RT_tas/RT_suzu
AY_16_431105_436916	431105	436916	5812	AY_16	431105	431281	177	436743	436916	174	431101	431104	tagg	436917	436920	tagg														GAG_sinbad/GAG_tas/GAG_pao/RT_suzu/RT_bel/RT_sinbad/RT_tas/RT_pao/RNaseH_pao/RNaseH_bel/RNaseH_sinbad/RNaseH_tas/RNaseH_suzu/INT_spumaretroviridae/INT_suzu/INT_pao/INT_sinbad/INT_tas/INT_bel
AY_63_1002578_1011778	1002578	1011778	9201	AY_63	1002578	1002766	189	1011590	1011778	189	1002574	1002577	gcat	1011779	1011782	gcat														GAG_sinbad/GAG_tas/GAG_bel/GAG_pao/RT_bel/RT_sinbad/RT_tas/RT_suzu/RNaseH_pao/RNaseH_suzu/RNaseH_tas/RNaseH_bel/RNaseH_sinbad/INT_tas/INT_suzu/INT_pao/INT_bel/INT_sinbad
AY_152_586390_592328	586390	592328	5939	AY_152	586390	586581	192	592137	592328	192	586385	586389	caatg	592329	592333	caatg														GAG_sinbad/GAG_tas/GAG_bel/GAG_pao/AP_bel/RT_suzu/RT_sinbad/RT_tas/RT_bel/RT_pao/RNaseH_tas/RNaseH_bel/RNaseH_suzu/RNaseH_sinbad/RNaseH_pao/INT_spumaretroviridae/INT_sinbad/INT_tas/INT_bel/INT_suzu/INT_pao
AY_363_377161_383268	377161	383268	6108	AY_363	377161	377351	191	383074	383268	195	377157	377160	atgg	383269	383272	atgg														GAG_sinbad/GAG_tas/GAG_bel/GAG_pao/AP_bel/RT_suzu/RT_sinbad/RT_tas/RT_bel/RT_pao/RNaseH_tas/RNaseH_bel/RNaseH_suzu/RNaseH_sinbad/RNaseH_pao/INT_spumaretroviridae/INT_sinbad/INT_tas/INT_bel/INT_suzu/INT_pao
AY_77_851062_854452	851062	854452	3391	AY_77	851062	851240	179	854274	854452	179	851058	851061	ttat	854453	854456	ttat														GAG_sinbad/GAG_suzu/GAG_tas/GAG_pao/RT_bel/RT_tas/RT_suzu
AY_2124_2987_4968	2987	4968	1982	AY_2124	2987	3920	934	4048	4968	921	2983	2986	attt	4969	4972	attt														GAG_sinbad/GAG_bel/GAG_tas/GAG_pao
AY_447_74380_77457	74380	77457	3078	AY_447	74380	74563	184	77271	77457	187	74376	74379	atat	77458	77461	atat														GAG_pCretro/RT_sire/RT_tork/RT_copia/RT_oryco/RT_1731/RT_retrofit/RT_pCretro/RT_hydra/RT_codi_d/RT_pseudovirus/RT_codi_c/RNaseH_copia/RNaseH_sire/RNaseH_oryco/RNaseH_retrofit/RNaseH_tork/RNaseH_pCretro/RNaseH_pseudovirus/RNaseH_codi_d/RNaseH_1731/RNaseH_hydra
AY_128_275556_280582	275556	280582	5027	AY_128	275556	275662	107	280479	280582	104	275552	275555	tatt	280583	280586	tatt														GAG_pCretro/GAG_tork/AP_1731/AP_oryco/AP_sire/AP_ty1_copia/INT_b_clade/INT_osvaldo/INT_codi_d/INT_pseudovirus/INT_hydra/INT_pCretro/INT_tork/INT_oryco/INT_copia/INT_1731/INT_retrofit/INT_spumaretroviridae/INT_sire/RT_galea/RT_codi_c/RT_pseudovirus/RT_oryco/RT_copia/RT_hydra/RT_tork/RT_retrofit/RT_1731/RT_sire/RT_codi_d/RT_pCretro/RNaseH_oryco/RNaseH_pCretro/RNaseH_1731/RNaseH_sire/RNaseH_codi_d/R…
AY_520_362162_368696	362162	368696	6535	AY_520	362162	363123	962	367745	368696	952	362158	362161	acca	368697	368700	acca														GAG_pao/GAG_tas/RT_suzu/RT_pao/RT_sinbad/RT_bel/RT_tas/INT_bel
AY_404_370210_377586	370210	377586	7377	AY_404	370210	370767	558	377032	377586	555	370206	370209	acta	377587	377590	acta														GAG_pao/GAG_tas/GAG_sinbad/GAG_bel/AP_pao/RT_tas/RT_pao/RT_sinbad/RT_suzu/RT_bel/RNaseH_tas/RNaseH_sinbad/RNaseH_bel/RNaseH_pao/RNaseH_suzu/INT_tas/INT_bel/INT_suzu/INT_pao/INT_sinbad
AY_654_290560_298083	290560	298083	7524	AY_654	290560	290835	276	297800	298083	284	290554	290559	aatgtt	298084	298089	aatgtt														GAG_pao/GAG_tas/GAG_sinbad/GAG_bel/AP_pao/RT_tas/RT_pao/RT_sinbad/RT_suzu/RT_bel/RNaseH_tas/RNaseH_sinbad/RNaseH_bel/RNaseH_pao/RNaseH_suzu/INT_tas/INT_bel/INT_suzu/INT_pao/INT_sinbad
AY_114_752444_759509	752444	759509	7066	AY_114	752444	752701	258	759255	759509	255	752440	752443	tgtt	759510	759513	tgtt														GAG_pao/GAG_tas/GAG_bel/GAG_sinbad/AP_pao/RT_tas/RT_pao/RT_sinbad/RT_suzu/RT_bel/RNaseH_tas/RNaseH_sinbad/RNaseH_bel/RNaseH_pao/RNaseH_suzu/INT_tas/INT_bel/INT_suzu/INT_pao/INT_sinbad
AY_33_1036460_1043891	1036460	1043891	7432	AY_33	1036460	1037051	592	1043284	1043891	608	1036456	1036459	tgtt	1043892	1043895	tgtt														GAG_pao/GAG_tas/GAG_bel/GAG_sinbad/AP_pao/RT_tas/RT_pao/RT_sinbad/RT_suzu/RT_bel/RNaseH_tas/RNaseH_sinbad/RNaseH_bel/RNaseH_pao/RNaseH_suzu/INT_tas/INT_bel/INT_suzu/INT_pao/INT_sinbad
AY_36_1753583_1761044	1753583	1761044	7462	AY_36	1753583	1754228	646	1760403	1761044	642	1753579	1753582	tttt	1761045	1761048	tttt	1760393	1760401	ggggggagg	+	2									GAG_pao/GAG_tas/GAG_bel/GAG_sinbad/AP_pao/RT_tas/RT_pao/RT_sinbad/RT_suzu/RT_bel/RNaseH_tas/RNaseH_sinbad/RNaseH_bel/RNaseH_pao/RNaseH_suzu/INT_tas/INT_bel/INT_suzu/INT_pao/INT_sinbad
AY_63_474805_482248	474805	482248	7444	AY_63	474805	475429	625	481624	482248	625	474801	474804	atgt	482249	482252	atgt														GAG_pao/GAG_tas/GAG_bel/GAG_sinbad/AP_pao/RT_tas/RT_pao/RT_sinbad/RT_suzu/RT_bel/RNaseH_tas/RNaseH_sinbad/RNaseH_bel/RNaseH_pao/RNaseH_suzu/INT_tas/INT_bel/INT_suzu/INT_pao/INT_sinbad
AY_155_567904_573769	567904	573769	5866	AY_155	567904	568415	512	573247	573769	523	567900	567903	catt	573770	573773	catt														GAG_pao/GAG_tas/GAG_bel/GAG_sinbad/AP_pao/INT_tas/INT_bel/INT_suzu/INT_pao/INT_sinbad
AY_165_405549_411461	405549	411461	5913	AY_165	405549	406097	549	410898	411461	564	405545	405548	aatg	411462	411465	aatg														GAG_pao/GAG_tas/GAG_bel/GAG_sinbad/AP_pao/INT_tas/INT_bel/INT_suzu/INT_pao/INT_sinbad
AY_168_742074_748072	742074	748072	5999	AY_168	742074	742368	295	747772	748072	301	742070	742073	tatg	748073	748076	tatg	747768	747776	ggggggagg	+	4									GAG_pao/GAG_tas/GAG_bel/GAG_sinbad/AP_pao/INT_tas/INT_bel/INT_suzu/INT_pao/INT_sinbad
AY_360_221455_227095	221455	227095	5641	AY_360	221455	221769	315	226792	227095	304	221451	221454	tata	227096	227099	tata														GAG_pao/GAG_tas/GAG_bel/GAG_sinbad/AP_pao/INT_tas/INT_bel/INT_suzu/INT_pao/INT_sinbad
AY_371_711690_717339	711690	717339	5650	AY_371	711690	711977	288	717039	717339	301	711685	711689	tttag	717340	717344	tttag	717029	717037	ggggggagg	+	2									GAG_pao/GAG_tas/GAG_bel/GAG_sinbad/AP_pao/INT_tas/INT_bel/INT_suzu/INT_pao/INT_sinbad
AY_486_349435_355402	349435	355402	5968	AY_486	349435	350051	617	354786	355402	617	349431	349434	aaaa	355403	355406	aaaa														GAG_pao/GAG_tas/GAG_bel/GAG_sinbad/AP_pao/INT_tas/INT_bel/INT_suzu/INT_pao/INT_sinbad
AY_57_350950_356876	350950	356876	5927	AY_57	350950	351528	579	356293	356876	584	350946	350949	ctgt	356877	356880	ctgt	356287	356295	ggggggagg	+	2									GAG_pao/GAG_tas/GAG_bel/GAG_sinbad/AP_pao/INT_tas/INT_bel/INT_suzu/INT_pao/INT_sinbad
AY_75_264687_270480	264687	270480	5794	AY_75	264687	265126	440	270036	270480	445	264683	264686	tgtg	270481	270484	tgtg														GAG_pao/GAG_tas/GAG_bel/GAG_sinbad/AP_pao/INT_tas/INT_bel/INT_suzu/INT_pao/INT_sinbad
AY_83_773996_779800	773996	779800	5805	AY_83	773996	774451	456	779344	779800	457	773992	773995	tgtg	779801	779804	tgtg														GAG_pao/GAG_tas/GAG_bel/GAG_sinbad/AP_pao/INT_tas/INT_bel/INT_suzu/INT_pao/INT_sinbad
AY_252_6542_13547	6542	13547	7006	AY_252	6542	7089	548	13000	13547	548	6538	6541	aagt	13548	13551	aagt														GAG_pao/GAG_suzu/GAG_bel/AP_pao/RT_pao/RT_tas/RT_suzu/RT_sinbad/RT_bel/RNaseH_bel/RNaseH_pao/RNaseH_tas/RNaseH_sinbad/RNaseH_suzu/INT_tas/INT_suzu/INT_pao/INT_bel/INT_sinbad
AY_870_127590_134581	127590	134581	6992	AY_870	127590	128130	541	134041	134581	541	127585	127589	gctag	134582	134586	gctag														GAG_pao/GAG_suzu/GAG_bel/AP_pao/RT_pao/RT_tas/RT_suzu/RT_sinbad/RT_bel/RNaseH_bel/RNaseH_pao/RNaseH_tas/RNaseH_sinbad/RNaseH_suzu/INT_tas/INT_suzu/INT_pao/INT_bel/INT_sinbad
AY_569_204500_210473	204500	210473	5974	AY_569	204500	204652	153	210322	210473	152	204496	204499	gaaa	210474	210477	gaaa														GAG_pao/GAG_sinbad/GAG_bel/GAG_tas/AP_pao/RT_bel/RT_sinbad/RT_tas/RT_pao/RT_suzu/RNaseH_bel/RNaseH_sinbad/RNaseH_tas/RNaseH_pao/RNaseH_suzu/INT_suzu/INT_tas/INT_pao/INT_sinbad/INT_bel
AY_57_957945_972466	957945	972466	14522	AY_57	957945	958251	307	972151	972466	316	957941	957944	aaac	972467	972470	aaac														GAG_pao/GAG_bel/GAG_tas/GAG_sinbad/GAG_suzu/AP_bel/RT_pao/RT_suzu/RT_tas/RT_sinbad/RT_bel/RNaseH_pao/RNaseH_tas/RNaseH_sinbad/RNaseH_bel/RNaseH_suzu/INT_spumaretroviridae/INT_tas/INT_bel/INT_pao/INT_suzu/INT_sinbad
AY_1001_112789_118374	112789	118374	5586	AY_1001	112789	113086	298	118070	118374	305	112785	112788	catt	118375	118378	catt														GAG_pao/AP_pao/RT_sinbad/RT_pao/RT_suzu/RT_tas/RT_bel/RNaseH_tas/RNaseH_pao/RNaseH_suzu/RNaseH_bel/RNaseH_sinbad/INT_pao
AY_233_40403_46215	40403	46215	5813	AY_233	40403	40822	420	45806	46215	410	40399	40402	taga	46216	46219	taga	45800	45810	gagggggagga	+	4									GAG_pao/AP_pao/RT_sinbad/RT_pao/RT_bel/RT_tas/RT_suzu/RNaseH_bel/RNaseH_pao/RNaseH_tas/RNaseH_sinbad/RNaseH_suzu/INT_pao/INT_suzu/INT_tas/INT_sinbad/INT_bel
AY_843_127999_129510	127999	129510	1512	AY_843	127999	128209	211	129305	129510	206	127994	127998	caata	129511	129515	caata														GAG_pao
AY_602_157004_161798	157004	161798	4795	AY_602	157004	157158	155	161642	161798	157	157000	157003	ataa	161799	161802	ataa														GAG_oryco/GAG_tork/GAG_1731/GAG_pCretro/AP_ty1_copia/INT_b_clade/INT_a_clade/INT_spumaretroviridae/INT_epsilonretroviridae/INT_osvaldo/INT_codi_d/INT_sire/INT_hydra/INT_copia/INT_retrofit/INT_pseudovirus/INT_pCretro/INT_1731/INT_oryco/INT_tork/RT_pseudovirus/RT_oryco/RT_codi_c/RT_copia/RT_codi_d/RT_retrofit/RT_tork/RT_1731/RT_sire/RT_hydra/RT_pCretro/RNaseH_codi_c/RNaseH_1731/RNaseH_retrofit/RNas…
AY_14_414188_427576	414188	427576	13389	AY_14	414188	414505	318	427258	427576	319	414184	414187	aaaa	427577	427580	aaaa														GAG_lentiviridae/RNaseH_lentiviridae
AY_127_905470_909834	905470	909834	4365	AY_127	905470	905640	171	909664	909834	171	905466	905469	attt	909835	909838	attt														GAG_lentiviridae/GAGCOAT_cavemovirus/AP_codi_d/AP_ty1_copia/INT_athila/INT_b_clade/INT_deltaretroviridae/INT_a_clade/INT_osvaldo/INT_betaretroviridae/INT_17_6/INT_pseudovirus/INT_tat/INT_codi_d/INT_hydra/INT_lentiviridae/INT_copia/INT_retrofit/INT_1731/INT_oryco/INT_pCretro/INT_sire/INT_tork/INT_spumaretroviridae/RT_galea/RT_pseudovirus/RT_oryco/RT_codi_d/RT_codi_c/RT_1731/RT_tork/RT_sire/RT_retr…
AY_299_514559_518973	514559	518973	4415	AY_299	514559	514736	178	518789	518973	185	514555	514558	ttat	518974	518977	ttat														GAG_lentiviridae/GAG_betaretroviridae/AP_oryco/AP_1731/AP_pseudovirus/AP_sire/AP_ty1_copia/INT_athila/INT_b_clade/INT_a_clade/INT_tat/INT_betaretroviridae/INT_osvaldo/INT_lentiviridae/INT_17_6/INT_codi_d/INT_pseudovirus/INT_hydra/INT_pCretro/INT_retrofit/INT_copia/INT_oryco/INT_1731/INT_tork/INT_sire/INT_spumaretroviridae/INT_crm/RT_oryco/RT_pseudovirus/RT_codi_c/RT_galea/RT_1731/RT_tork/RT_retro…
AY_15_278267_288730	278267	288730	10464	AY_15	278267	278384	118	288608	288730	123	278263	278266	tagc	288731	288734	tagc														GAG_lentiviridae
AY_1535_14824_17565	14824	17565	2742	AY_1535	14824	15007	184	17368	17565	198	14820	14823	tgct	17566	17569	tgct														GAG_lentiviridae
AY_195_843045_854916	843045	854916	11872	AY_195	843045	843257	213	854705	854916	212	843041	843044	ctgt	854917	854920	ctgt	854693	854704	aggagggaggaa	+	1									GAG_lentiviridae
AY_330_342598_345644	342598	345644	3047	AY_330	342598	342704	107	345529	345644	116	342594	342597	gcgg	345645	345648	gcgg														GAG_lentiviridae
AY_348_107856_113134	107856	113134	5279	AY_348	107856	108301	446	112682	113134	453	107852	107855	tgtt	113135	113138	tgtt														GAG_lentiviridae
AY_401_135008_148818	135008	148818	13811	AY_401	135008	135134	127	148684	148818	135	135004	135007	acga	148819	148822	acga														GAG_lentiviridae
AY_873_24593_29103	24593	29103	4511	AY_873	24593	24699	107	28993	29103	111	24589	24592	ggcg	29104	29107	ggcg														GAG_lentiviridae
AY_108_919238_920943	919238	920943	1706	AY_108	919238	919398	161	920791	920943	153	919234	919237	ttat	920944	920947	ttat	920779	920787	gagggggaa	+	4									GAG_csrn1/RT_micropia_mdg3/RT_cer2-3/RT_csrn1
AY_343_274639_277895	274639	277895	3257	AY_343	274639	274840	202	277704	277895	192	274635	274638	gaac	277896	277899	gaac														GAG_csrn1/RT_cavemovirus/RT_soymovirus/RT_gammaretroviridae/RT_reina/RT_crm/RT_maggy/RT_tat/RT_412_mdg1/RT_galadriel/RT_athila/RT_osvaldo/RT_pyggy/RT_del/RT_micropia_mdg3/RT_cer2-3/RT_pyret/RT_v_clade/RT_gmr1/RT_b_clade/RT_gypsy/RT_a_clade/RT_spumaretroviridae/RT_17_6/RT_epsilonretroviridae/RT_csrn1/RT_TF/RT_caulimovirus/RT_badnavirus/RNaseH_osvaldo/RNaseH_cer2-3/RNaseH_gmr1/RNaseH_pyret/RNaseH_v…
AY_404_297471_304278	297471	304278	6808	AY_404	297471	297620	150	304139	304278	140	297467	297470	aata	304279	304282	aata														GAG_csrn1/RT_cavemovirus/RT_b_clade/RT_caulimovirus/RT_badnavirus/RT_soymovirus/RT_maggy/RT_osvaldo/RT_gmr1/RT_micropia_mdg3/RT_csrn1/RT_tat/RT_athila/RT_v_clade/RT_pyret/RT_a_clade/RT_reina/RT_gypsy/RT_TF/RT_412_mdg1/RT_crm/RT_del/RT_cer2-3/RT_pyggy/RT_galadriel/RT_17_6/RNaseH_micropia_mdg3/RNaseH_osvaldo/RNaseH_TF/RNaseH_maggy/RNaseH_pyret/RNaseH_reina/RNaseH_v_clade/RNaseH_gmr1/RNaseH_csrn1/RN…
AY_1266_22652_25074	22652	25074	2423	AY_1266	22652	22806	155	24921	25074	154	22648	22651	taac	25075	25078	taac														GAG_csrn1/INT_spumaretroviridae/INT_TF/INT_epsilonretroviridae/INT_412_mdg1/INT_tat/INT_cer2_3/INT_GIN1/INT_gmr1/INT_csrn1
AY_936_123111_125202	123111	125202	2092	AY_936	123111	123233	123	125081	125202	122	123107	123110	cgta	125203	125206	cgta														GAG_csrn1/INT_csrn1/INT_epsilonretroviridae
AY_1100_3017_8279	3017	8279	5263	AY_1100	3017	3147	131	8153	8279	127	3013	3016	taaa	8280	8283	taaa	8146	8155	aaaggggggg	+	2									GAG_csrn1/AP_saspase/AP_csrn1/RT_csrn1/RT_del/RT_gmr1/RT_athila/RT_micropia_mdg3/RT_osvaldo/RT_pyggy/RT_TF/RT_17_6/RT_gypsy/RT_b_clade/RT_maggy/RT_reina/RT_crm/RT_v_clade/RT_galadriel/RT_tat/RT_cer2-3/RT_a_clade/RT_pyret/RT_412_mdg1/RT_epsilonretroviridae/RNaseH_TF/RNaseH_athila/RNaseH_17_6/RNaseH_csrn1/RNaseH_gmr1/RNaseH_crm/RNaseH_gypsy/RNaseH_reina/RNaseH_412-mdg1/RNaseH_v_clade/RNaseH_cer2-3/…
AY_51_416699_421144	416699	421144	4446	AY_51	416699	416927	229	420914	421144	231	416695	416698	acag	421145	421148	acag	420904	420912	gagggggaa	+	2									GAG_csrn1/AP_dtg_ilg_template/AP_csrn1/RT_badnavirus/RT_v_clade/RT_reina/RT_gypsy/RT_17_6/RT_caulimovirus/RT_maggy/RT_galadriel/RT_crm/RT_del/RT_pyggy/RT_micropia_mdg3/RT_cer2-3/RT_spumaretroviridae/RT_osvaldo/RT_TF/RT_pyret/RT_gmr1/RT_csrn1/RT_412_mdg1/RT_athila/RT_b_clade/RT_a_clade/RT_cavemovirus/RT_tat/RT_soymovirus/RT_gammaretroviridae/RT_epsilonretroviridae/RNaseH_athila/RNaseH_csrn1/RNaseH…
AY_596_99775_104702	99775	104702	4928	AY_596	99775	100004	230	104473	104702	230	99771	99774	agat	104703	104706	agat	104461	104469	gagggggaa	+	4									GAG_csrn1/AP_dtg_ilg_template/AP_csrn1/RT_badnavirus/RT_v_clade/RT_reina/RT_gypsy/RT_17_6/RT_caulimovirus/RT_maggy/RT_galadriel/RT_crm/RT_del/RT_pyggy/RT_micropia_mdg3/RT_cer2-3/RT_spumaretroviridae/RT_osvaldo/RT_TF/RT_pyret/RT_gmr1/RT_csrn1/RT_412_mdg1/RT_athila/RT_b_clade/RT_a_clade/RT_cavemovirus/RT_tat/RT_soymovirus/RT_gammaretroviridae/RT_epsilonretroviridae/RNaseH_athila/RNaseH_csrn1/RNaseH…
AY_69_992793_994073	992793	994073	1281	AY_69	992793	992964	172	993907	994073	167	992789	992792	ttgt	994074	994077	ttgt														GAG_csrn1/AP_dtg_ilg_template/AP_csrn1
AY_5_132208_137431	132208	137431	5224	AY_5	132208	132466	259	137153	137431	279	132204	132207	ctta	137432	137435	ctta														GAG_csrn1/AP_csrn1/RT_v_clade/RT_gypsy/RT_crm/RT_reina/RT_maggy/RT_micropia_mdg3/RT_del/RT_pyggy/RT_osvaldo/RT_TF/RT_17_6/RT_pyret/RT_galadriel/RT_cer2-3/RT_gmr1/RT_spumaretroviridae/RT_412_mdg1/RT_csrn1/RT_a_clade/RT_b_clade/RT_tat/RT_athila/RT_cavemovirus/RT_badnavirus/RT_caulimovirus/RT_soymovirus/RT_gammaretroviridae/RT_epsilonretroviridae/RNaseH_micropia_mdg3/RNaseH_reina/RNaseH_del/RNaseH_o…
AY_133_25883_31256	25883	31256	5374	AY_133	25883	26082	200	31055	31256	202	25879	25882	tatt	31257	31260	tatt	31045	31056	aaaggggaggaa	+	1									GAG_csrn1/AP_csrn1/RT_v_clade/RT_csrn1/RT_reina/RT_caulimovirus/RT_osvaldo/RT_micropia_mdg3/RT_gmr1/RT_del/RT_maggy/RT_pyggy/RT_crm/RT_412_mdg1/RT_gypsy/RT_17_6/RT_TF/RT_galadriel/RT_pyret/RT_cer2-3/RT_athila/RT_a_clade/RT_b_clade/RT_badnavirus/RT_tat/RT_cavemovirus/RT_soymovirus/RT_spumaretroviridae/RT_gammaretroviridae/RT_epsilonretroviridae/RNaseH_athila/RNaseH_osvaldo/RNaseH_maggy/RNaseH_gyps…
AY_184_181417_187185	181417	187185	5769	AY_184	181417	181640	224	186962	187185	224	181413	181416	aaac	187186	187189	aaac	186946	186954	aaaaggggg	+	8									GAG_csrn1/AP_csrn1/RT_v_clade/RT_csrn1/RT_caulimovirus/RT_reina/RT_osvaldo/RT_micropia_mdg3/RT_gmr1/RT_gypsy/RT_maggy/RT_galadriel/RT_crm/RT_del/RT_pyggy/RT_412_mdg1/RT_17_6/RT_TF/RT_pyret/RT_cer2-3/RT_athila/RT_b_clade/RT_a_clade/RT_tat/RT_cavemovirus/RT_badnavirus/RT_soymovirus/RT_spumaretroviridae/RT_epsilonretroviridae/RNaseH_athila/RNaseH_csrn1/RNaseH_osvaldo/RNaseH_a_clade/RNaseH_gypsy/RNas…
AY_189_485249_491016	485249	491016	5768	AY_189	485249	485472	224	490793	491016	224	485245	485248	catt	491017	491020	catt	490777	490785	aaaaggggg	+	8									GAG_csrn1/AP_csrn1/RT_v_clade/RT_csrn1/RT_caulimovirus/RT_reina/RT_osvaldo/RT_micropia_mdg3/RT_gmr1/RT_gypsy/RT_maggy/RT_galadriel/RT_crm/RT_del/RT_pyggy/RT_412_mdg1/RT_17_6/RT_TF/RT_pyret/RT_cer2-3/RT_athila/RT_b_clade/RT_a_clade/RT_tat/RT_cavemovirus/RT_badnavirus/RT_soymovirus/RT_spumaretroviridae/RT_epsilonretroviridae/RNaseH_athila/RNaseH_csrn1/RNaseH_osvaldo/RNaseH_a_clade/RNaseH_gypsy/RNas…
AY_129_477134_483530	477134	483530	6397	AY_129	477134	477253	120	483410	483530	121	477129	477133	agcat	483531	483535	agcat	483396	483406	aaaggagggag	+	4									GAG_csrn1/AP_csrn1/RT_v_clade/RT_caulimovirus/RT_del/RT_pyggy/RT_reina/RT_crm/RT_osvaldo/RT_gypsy/RT_gmr1/RT_17_6/RT_TF/RT_a_clade/RT_csrn1/RT_412_mdg1/RT_maggy/RT_micropia_mdg3/RT_pyret/RT_galadriel/RT_cer2-3/RT_b_clade/RT_tat/RT_badnavirus/RT_athila/RNaseH_athila/RNaseH_del/RNaseH_micropia_mdg3/RNaseH_cer2-3/RNaseH_gypsy/RNaseH_17_6/RNaseH_csrn1/RNaseH_TF/RNaseH_gmr1/RNaseH_osvaldo/RNaseH_b_cla…
AY_10_1495405_1499663	1495405	1499663	4259	AY_10	1495405	1495586	182	1499481	1499663	183	1495401	1495404	aata	1499664	1499667	aata														GAG_csrn1/AP_csrn1/RT_v_clade/RT_412_mdg1/RT_micropia_mdg3/RT_pyret/RT_maggy/RT_osvaldo/RT_gypsy/RT_gmr1/RT_TF/RT_17_6/RT_pyggy/RT_crm/RT_del/RT_a_clade/RT_reina/RT_galadriel/RT_cer2-3/RT_csrn1/RT_b_clade/RT_tat/RT_athila/RT_badnavirus/RT_cavemovirus/RT_caulimovirus/RT_soymovirus/RT_spumaretroviridae/RT_gammaretroviridae/RT_epsilonretroviridae/RNaseH_TF/RNaseH_osvaldo/RNaseH_gypsy/RNaseH_maggy/RN…
AY_36_314491_319493	314491	319493	5003	AY_36	314491	314641	151	319340	319493	154	314487	314490	gctg	319494	319497	gctg														GAG_csrn1/AP_csrn1/RT_tat/RT_soymovirus/RT_reina/RT_galadriel/RT_pyggy/RT_maggy/RT_crm/RT_pyret/RT_athila/RT_micropia_mdg3/RT_caulimovirus/RT_del/RT_b_clade/RT_cavemovirus/RT_csrn1/RT_a_clade/RT_17_6/RT_TF/RT_v_clade/RT_osvaldo/RT_412_mdg1/RT_gmr1/RT_gypsy/RT_cer2-3/RT_badnavirus/RT_spumaretroviridae/RT_gammaretroviridae/RT_epsilonretroviridae/RNaseH_osvaldo/RNaseH_b_clade/RNaseH_gmr1/RNaseH_rein…
AY_41_579060_583658	579060	583658	4599	AY_41	579060	579210	151	583504	583658	155	579056	579059	actg	583659	583662	actg														GAG_csrn1/AP_csrn1/RT_tat/RT_soymovirus/RT_reina/RT_galadriel/RT_pyggy/RT_maggy/RT_crm/RT_pyret/RT_athila/RT_micropia_mdg3/RT_caulimovirus/RT_del/RT_b_clade/RT_cavemovirus/RT_csrn1/RT_a_clade/RT_17_6/RT_TF/RT_v_clade/RT_osvaldo/RT_412_mdg1/RT_gmr1/RT_gypsy/RT_cer2-3/RT_badnavirus/RT_spumaretroviridae/RT_gammaretroviridae/RT_epsilonretroviridae/RNaseH_osvaldo/RNaseH_b_clade/RNaseH_gmr1/RNaseH_rein…
AY_42_1391413_1396408	1391413	1396408	4996	AY_42	1391413	1391571	159	1396242	1396408	167	1391409	1391412	aaat	1396409	1396412	aaat						1396230	1396240	-	xxx_tRNA_KJ740437_6307:6377:- Antheraea frithi, tRNA complement(6307..6377) /product="tRNA-Phe" /anticodon=(pos:complement(6340..6342),aa:Phe,seq:gaa) , Antheraea frithi voucher IBSDIRWSA1 mitochondrion, complete genome.	cccgtctcgaa	1	0	0	GAG_csrn1/AP_csrn1/RT_tat/RT_soymovirus/RT_reina/RT_galadriel/RT_pyggy/RT_maggy/RT_crm/RT_pyret/RT_athila/RT_micropia_mdg3/RT_caulimovirus/RT_del/RT_b_clade/RT_cavemovirus/RT_csrn1/RT_a_clade/RT_17_6/RT_TF/RT_v_clade/RT_osvaldo/RT_412_mdg1/RT_gmr1/RT_gypsy/RT_cer2-3/RT_badnavirus/RT_spumaretroviridae/RT_gammaretroviridae/RT_epsilonretroviridae/RNaseH_osvaldo/RNaseH_b_clade/RNaseH_gmr1/RNaseH_rein…
AY_917_104550_108960	104550	108960	4411	AY_917	104550	104672	123	108846	108960	115	104546	104549	gcac	108961	108964	gcac														GAG_csrn1/AP_csrn1/RT_tat/RT_soymovirus/RT_412_mdg1/RT_reina/RT_maggy/RT_pyggy/RT_crm/RT_galadriel/RT_athila/RT_cer2-3/RT_v_clade/RT_micropia_mdg3/RT_osvaldo/RT_gypsy/RT_del/RT_pyret/RT_gammaretroviridae/RT_a_clade/RT_17_6/RT_spumaretroviridae/RT_gmr1/RT_b_clade/RT_epsilonretroviridae/RT_TF/RT_csrn1/RT_cavemovirus/RT_caulimovirus/RT_badnavirus/RNaseH_micropia_mdg3/RNaseH_reina/RNaseH_b_clade/RNas…
AY_1039_75275_80370	75275	80370	5096	AY_1039	75275	75485	211	80166	80370	205	75270	75274	aataa	80371	80375	aataa														GAG_csrn1/AP_csrn1/RT_soymovirus/RT_tat/RT_reina/RT_osvaldo/RT_412_mdg1/RT_crm/RT_pyggy/RT_maggy/RT_del/RT_pyret/RT_athila/RT_v_clade/RT_micropia_mdg3/RT_gypsy/RT_galadriel/RT_cer2-3/RT_a_clade/RT_b_clade/RT_gammaretroviridae/RT_epsilonretroviridae/RT_gmr1/RT_17_6/RT_badnavirus/RT_spumaretroviridae/RT_TF/RT_csrn1/RT_caulimovirus/RT_cavemovirus/RNaseH_pyggy/RNaseH_osvaldo/RNaseH_b_clade/RNaseH_rei…
AY_535_189012_193724	189012	193724	4713	AY_535	189012	189397	386	193349	193724	376	189008	189011	agcg	193725	193728	agcg														GAG_csrn1/AP_csrn1/RT_soymovirus/RT_maggy/RT_del/RT_crm/RT_412_mdg1/RT_pyret/RT_pyggy/RT_galadriel/RT_athila/RT_v_clade/RT_gypsy/RT_micropia_mdg3/RT_osvaldo/RT_cer2-3/RT_a_clade/RT_gammaretroviridae/RT_reina/RT_17_6/RT_gmr1/RT_spumaretroviridae/RT_b_clade/RT_tat/RT_TF/RT_epsilonretroviridae/RT_csrn1/RT_cavemovirus/RT_badnavirus/RT_caulimovirus/RNaseH_micropia_mdg3/RNaseH_osvaldo/RNaseH_reina/RNas…
AY_89_877259_880950	877259	880950	3692	AY_89	877259	877500	242	880710	880950	241	877255	877258	tatc	880951	880954	tatc														GAG_csrn1/AP_csrn1/RT_soymovirus/RT_gammaretroviridae/RT_tat/RT_reina/RT_galadriel/RT_maggy/RT_del/RT_crm/RT_pyggy/RT_pyret/RT_412_mdg1/RT_athila/RT_v_clade/RT_osvaldo/RT_micropia_mdg3/RT_cer2-3/RT_gypsy/RT_gmr1/RT_spumaretroviridae/RT_17_6/RT_b_clade/RT_a_clade/RT_epsilonretroviridae/RT_TF/RT_csrn1/RT_cavemovirus/RT_caulimovirus/RT_badnavirus/RNaseH_micropia_mdg3/RNaseH_b_clade/RNaseH_412-mdg1/R…
AY_637_148724_152984	148724	152984	4261	AY_637	148724	148906	183	152802	152984	183	148720	148723	cccc	152985	152988	cccc														GAG_csrn1/AP_csrn1/RT_soymovirus/RT_gammaretroviridae/RT_epsilonretroviridae/RT_412_mdg1/RT_maggy/RT_pyret/RT_crm/RT_pyggy/RT_galadriel/RT_athila/RT_micropia_mdg3/RT_osvaldo/RT_a_clade/RT_del/RT_cer2-3/RT_tat/RT_v_clade/RT_gmr1/RT_gypsy/RT_reina/RT_spumaretroviridae/RT_TF/RT_17_6/RT_b_clade/RT_csrn1/RT_badnavirus/RT_cavemovirus/RT_caulimovirus/RNaseH_micropia_mdg3/RNaseH_osvaldo/RNaseH_reina/RNas…
AY_566_236996_241605	236996	241605	4610	AY_566	236996	237293	298	241306	241605	300	236992	236995	tact	241606	241609	tact														GAG_csrn1/AP_csrn1/RT_soymovirus/RT_crm/RT_reina/RT_maggy/RT_pyggy/RT_tat/RT_galadriel/RT_412_mdg1/RT_athila/RT_v_clade/RT_gypsy/RT_osvaldo/RT_micropia_mdg3/RT_del/RT_cer2-3/RT_pyret/RT_gammaretroviridae/RT_17_6/RT_spumaretroviridae/RT_gmr1/RT_b_clade/RT_a_clade/RT_epsilonretroviridae/RT_csrn1/RT_TF/RT_cavemovirus/RT_caulimovirus/RT_badnavirus/RNaseH_micropia_mdg3/RNaseH_b_clade/RNaseH_osvaldo/RN…
AY_502_223850_228765	223850	228765	4916	AY_502	223850	223973	124	228649	228765	117	223846	223849	ttat	228766	228769	ttat														GAG_csrn1/AP_csrn1/RT_soymovirus/RT_crm/RT_pyggy/RT_maggy/RT_del/RT_pyret/RT_athila/RT_412_mdg1/RT_galadriel/RT_v_clade/RT_osvaldo/RT_gypsy/RT_micropia_mdg3/RT_cer2-3/RT_a_clade/RT_gammaretroviridae/RT_reina/RT_17_6/RT_gmr1/RT_tat/RT_b_clade/RT_spumaretroviridae/RT_TF/RT_epsilonretroviridae/RT_csrn1/RT_caulimovirus/RT_cavemovirus/RT_badnavirus/RNaseH_micropia_mdg3/RNaseH_osvaldo/RNaseH_TF/RNaseH_…
AY_483_16071_21123	16071	21123	5053	AY_483	16071	16221	151	20973	21123	151	16067	16070	agcc	21124	21127	agcc	20955	20969	aaataaaggggggaa	+	4									GAG_csrn1/AP_csrn1/RT_reina/RT_micropia_mdg3/RT_17_6/RT_a_clade/RT_csrn1/RT_galadriel/RT_pyggy/RT_v_clade/RT_TF/RT_maggy/RT_del/RT_caulimovirus/RT_gypsy/RT_gmr1/RT_412_mdg1/RT_osvaldo/RT_crm/RT_pyret/RT_cer2-3/RT_b_clade/RT_badnavirus/RT_athila/RT_tat/RT_cavemovirus/RT_soymovirus/RT_spumaretroviridae/RT_gammaretroviridae/RT_epsilonretroviridae/RNaseH_micropia_mdg3/RNaseH_athila/RNaseH_TF/RNaseH_c…
AY_372_23830_28429	23830	28429	4600	AY_372	23830	23981	152	28279	28429	151	23826	23829	caag	28430	28433	caag	28261	28275	aaataaaggggggaa	+	4									GAG_csrn1/AP_csrn1/RT_reina/RT_micropia_mdg3/RT_17_6/RT_a_clade/RT_csrn1/RT_galadriel/RT_pyggy/RT_v_clade/RT_TF/RT_maggy/RT_del/RT_caulimovirus/RT_gypsy/RT_gmr1/RT_412_mdg1/RT_osvaldo/RT_crm/RT_pyret/RT_cer2-3/RT_b_clade/RT_badnavirus/RT_athila/RT_tat/RT_cavemovirus/RT_soymovirus/RT_spumaretroviridae/RT_gammaretroviridae/RT_epsilonretroviridae/RNaseH_micropia_mdg3/RNaseH_athila/RNaseH_TF/RNaseH_c…
AY_465_233000_237589	233000	237589	4590	AY_465	233000	233156	157	237439	237589	151	232996	232999	ggtg	237590	237593	ggtg	237421	237435	aaataaaggggggaa	+	4									GAG_csrn1/AP_csrn1/RT_reina/RT_micropia_mdg3/RT_17_6/RT_a_clade/RT_csrn1/RT_galadriel/RT_pyggy/RT_v_clade/RT_TF/RT_maggy/RT_del/RT_caulimovirus/RT_gypsy/RT_gmr1/RT_412_mdg1/RT_osvaldo/RT_crm/RT_pyret/RT_cer2-3/RT_b_clade/RT_badnavirus/RT_athila/RT_tat/RT_cavemovirus/RT_soymovirus/RT_spumaretroviridae/RT_gammaretroviridae/RT_epsilonretroviridae/RNaseH_micropia_mdg3/RNaseH_athila/RNaseH_TF/RNaseH_c…
AY_509_151448_156048	151448	156048	4601	AY_509	151448	151600	153	155897	156048	152	151444	151447	gtgt	156049	156052	gtgt	155879	155893	aaataaaggggggaa	+	4									GAG_csrn1/AP_csrn1/RT_reina/RT_micropia_mdg3/RT_17_6/RT_a_clade/RT_csrn1/RT_galadriel/RT_pyggy/RT_v_clade/RT_TF/RT_maggy/RT_del/RT_caulimovirus/RT_gypsy/RT_gmr1/RT_412_mdg1/RT_osvaldo/RT_crm/RT_pyret/RT_cer2-3/RT_b_clade/RT_badnavirus/RT_athila/RT_tat/RT_cavemovirus/RT_soymovirus/RT_spumaretroviridae/RT_gammaretroviridae/RT_epsilonretroviridae/RNaseH_micropia_mdg3/RNaseH_athila/RNaseH_TF/RNaseH_c…
AY_472_387039_391046	387039	391046	4008	AY_472	387039	387198	160	390881	391046	166	387035	387038	ctta	391047	391050	ctta														GAG_csrn1/AP_csrn1/RT_reina/RT_gypsy/RT_17_6/RT_maggy/RT_412_mdg1/RT_del/RT_osvaldo/RT_gmr1/RT_csrn1/RT_pyret/RT_micropia_mdg3/RT_v_clade/RT_crm/RT_cer2-3/RT_pyggy/RT_galadriel/RT_b_clade/RT_TF/RT_tat/RT_athila/RT_badnavirus/RT_cavemovirus/RT_caulimovirus/RT_a_clade/RT_soymovirus/RT_spumaretroviridae/RT_gammaretroviridae/RT_epsilonretroviridae/RNaseH_TF/RNaseH_osvaldo/RNaseH_gypsy/RNaseH_maggy/RN…
AY_399_488482_493428	488482	493428	4947	AY_399	488482	488803	322	493088	493428	341	488478	488481	tccc	493429	493432	tccc														GAG_csrn1/AP_csrn1/RT_micropia_mdg3/RT_v_clade/RT_reina/RT_csrn1/RT_cer2-3/RT_17_6/RT_pyggy/RT_TF/RT_osvaldo/RT_del/RT_maggy/RT_gypsy/RT_gmr1/RT_crm/RT_pyret/RT_galadriel/RT_b_clade/RT_badnavirus/RT_athila/RT_tat/RT_a_clade/RNaseH_csrn1/INT_csrn1/INT_cer2_3/INT_spumaretroviridae/INT_gmr1/INT_crm/INT_412_mdg1/INT_osvaldo/INT_micropia_mdg3/INT_GIN1/INT_copia/INT_b_clade/INT_tat/INT_17_6/INT_gammare…
AY_352_1513_5552	1513	5552	4040	AY_352	1513	1623	111	5445	5552	108	1506	1512	gatgtca	5553	5559	gatgtca	5414	5426	gaaaaatgaagga	+	19									GAG_csrn1/AP_csrn1/RT_csrn1/RT_pyret/RT_pyggy/RT_crm/RT_maggy/RT_badnavirus/RT_del/RT_cer2-3/RT_b_clade/RT_a_clade/RT_osvaldo/RT_galadriel/RT_reina/RT_v_clade/RT_gypsy/RT_athila/RT_micropia_mdg3/RT_412_mdg1/RT_tat/RT_TF/RT_17_6/RT_gmr1/RT_caulimovirus/RT_soymovirus/RT_spumaretroviridae/RT_gammaretroviridae/RNaseH_micropia_mdg3/RNaseH_athila/RNaseH_gypsy/RNaseH_del/RNaseH_gmr1/RNaseH_TF/RNaseH_cer…
AY_56_340736_344387	340736	344387	3652	AY_56	340736	340911	176	344210	344387	178	340732	340735	taaa	344388	344391	taaa														GAG_csrn1/AP_csrn1/RT_cavemovirus/RT_soymovirus/RT_maggy/RT_412_mdg1/RT_pyggy/RT_pyret/RT_del/RT_crm/RT_athila/RT_galadriel/RT_micropia_mdg3/RT_v_clade/RT_osvaldo/RT_gypsy/RT_cer2-3/RT_a_clade/RT_gammaretroviridae/RT_reina/RT_17_6/RT_gmr1/RT_b_clade/RT_spumaretroviridae/RT_tat/RT_TF/RT_epsilonretroviridae/RT_csrn1/RT_caulimovirus/RT_badnavirus/RNaseH_micropia_mdg3/RNaseH_reina/RNaseH_gmr1/RNaseH_…
AY_190_275314_281296	275314	281296	5983	AY_190	275314	275569	256	281042	281296	255	275310	275313	tata	281297	281300	tata														GAG_csrn1/AP_csrn1/RT_caulimovirus/RT_micropia_mdg3/RT_v_clade/RT_TF/RT_maggy/RT_reina/RT_gmr1/RT_osvaldo/RT_pyggy/RT_17_6/RT_412_mdg1/RT_pyret/RT_del/RT_gypsy/RT_cer2-3/RT_crm/RT_csrn1/RT_spumaretroviridae/RT_a_clade/RT_b_clade/RT_galadriel/RT_tat/RT_athila/RT_badnavirus/RT_cavemovirus/RT_soymovirus/RT_gammaretroviridae/RT_epsilonretroviridae/RNaseH_micropia_mdg3/RNaseH_TF/RNaseH_gmr1/RNaseH_cer…
AY_188_160310_165794	160310	165794	5485	AY_188	160310	160561	252	165543	165794	252	160306	160309	ctct	165795	165798	ctct														GAG_csrn1/AP_csrn1/RT_caulimovirus/RT_micropia_mdg3/RT_v_clade/RT_TF/RT_maggy/RT_reina/RT_gmr1/RT_osvaldo/RT_pyggy/RT_17_6/RT_412_mdg1/RT_pyret/RT_del/RT_gypsy/RT_cer2-3/RT_crm/RT_csrn1/RT_spumaretroviridae/RT_a_clade/RT_b_clade/RT_galadriel/RT_tat/RT_athila/RT_badnavirus/RT_cavemovirus/RT_soymovirus/RT_gammaretroviridae/RT_epsilonretroviridae/RNaseH_micropia_mdg3/RNaseH_TF/RNaseH_gmr1/RNaseH_cer…
AY_1054_82728_85933	82728	85933	3206	AY_1054	82728	82924	197	85739	85933	195	82724	82727	tttt	85934	85937	tttt														GAG_csrn1/AP_csrn1/RNaseH_reina/RNaseH_csrn1/RNaseH_17_6/RNaseH_gypsy/RNaseH_gmr1/RNaseH_galadriel/RNaseH_v_clade/RNaseH_crm/RNaseH_cer2-3/RNaseH_pyret/RNaseH_del/RNaseH_athila/RNaseH_pyggy/INT_v_clade/INT_reina/galadriel/INT_athila/INT_TF/INT_pyggy/INT_maggy/INT_17_6/INT_cer2_3/INT_412_mdg1/INT_micropia_mdg3/INT_GIN1/INT_b_clade/INT_tat/INT_spumaretroviridae/INT_gmr1/INT_crm/INT_epsilonretroviri…
AY_903_71415_76250	71415	76250	4836	AY_903	71415	71782	368	75867	76250	384	71411	71414	tata	76251	76254	tata														GAG_csrn1/AP_csrn1/AP_dtg_ilg_template/RT_tat/RT_soymovirus/RT_412_mdg1/RT_maggy/RT_reina/RT_crm/RT_pyret/RT_athila/RT_gypsy/RT_osvaldo/RT_pyggy/RT_cer2-3/RT_a_clade/RT_b_clade/RT_v_clade/RT_gmr1/RT_17_6/RT_del/RT_micropia_mdg3/RT_spumaretroviridae/RT_TF/RT_gammaretroviridae/RT_galadriel/RT_epsilonretroviridae/RT_csrn1/RT_cavemovirus/RT_caulimovirus/RT_badnavirus/RNaseH_micropia_mdg3/RNaseH_osval…
AY_728_64115_68677	64115	68677	4563	AY_728	64115	64237	123	68566	68677	112	64111	64114	aata	68678	68681	aata														GAG_csrn1/AP_csrn1/AP_dtg_ilg_template/RT_soymovirus/RT_tat/RT_reina/RT_crm/RT_galadriel/RT_maggy/RT_pyret/RT_athila/RT_micropia_mdg3/RT_b_clade/RT_v_clade/RT_pyggy/RT_del/RT_osvaldo/RT_spumaretroviridae/RT_cer2-3/RT_gmr1/RT_gammaretroviridae/RT_gypsy/RT_TF/RT_a_clade/RT_17_6/RT_csrn1/RT_412_mdg1/RT_epsilonretroviridae/RT_caulimovirus/RT_cavemovirus/RT_badnavirus/RNaseH_micropia_mdg3/RNaseH_b_cla…
AY_130_167397_181541	167397	181541	14145	AY_130	167397	167535	139	181395	181541	147	167393	167396	gtgg	181542	181545	gtgg	181364	181373	gatgggggag	+	22									GAG_csrn1/AP_csrn1
AY_149_462176_464068	462176	464068	1893	AY_149	462176	462329	154	463898	464068	171	462172	462175	gtgt	464069	464072	gtgt	463885	463894	agagagggaa	+	4									GAG_csrn1/AP_csrn1
AY_1461_7093_10500	7093	10500	3408	AY_1461	7093	7813	721	9767	10500	734	7089	7092	gttc	10501	10504	gttc														GAG_csrn1
AY_417_94855_96180	94855	96180	1326	AY_417	94855	95058	204	95977	96180	204	94851	94854	atat	96181	96184	atat	95966	95977	aaaggggaggaa	+	0									GAG_csrn1
AY_66_36217_37629	36217	37629	1413	AY_66	36217	36445	229	37402	37629	228	36213	36216	atat	37630	37633	atat														GAG_csrn1
AY_8_23329_25008	23329	25008	1680	AY_8	23329	23487	159	24860	25008	149	23325	23328	cgac	25009	25012	cgac														GAG_csrn1
AY_724_254690_257364	254690	257364	2675	AY_724	254690	254877	188	257180	257364	185	254686	254689	tata	257365	257368	tata														GAG_csrn1
AY_80_279057_286745	279057	286745	7689	AY_80	279057	279286	230	286516	286745	230	279053	279056	atat	286746	286749	atat														GAG_csrn1
AY_829_23761_26505	23761	26505	2745	AY_829	23761	24348	588	25925	26505	581	23757	23760	ttca	26506	26509	ttca														GAG_csrn1
AY_390_12747_18806	12747	18806	6060	AY_390	12747	13321	575	18235	18806	572	12743	12746	ttta	18807	18810	ttta														GAG_copia/INT_copia
AY_324_109549_113922	109549	113922	4374	AY_324	109549	109694	146	113764	113922	159	109545	109548	tgag	113923	113926	tgag														GAG_copia/AP_copia/AP_ty1_copia/INT_pCretro/INT_oryco/INT_tork/INT_1731/INT_retrofit/INT_copia/INT_hydra/INT_sire/INT_pseudovirus/RT_oryco/RT_retrofit/RT_pCretro/RT_hydra/RT_codi_c/RT_pseudovirus/RT_tork/RT_1731/RT_sire/RT_codi_d/RT_copia/RT_galea/RNaseH_codi_c/RNaseH_codi_I/RNaseH_codi_d/RNaseH_copia/RNaseH_oryco/RNaseH_retrofit/RNaseH_tork/RNaseH_1731/RNaseH_pCretro/RNaseH_hydra/RNaseH_sire/RNa…
AY_215_509638_514932	509638	514932	5295	AY_215	509638	509817	180	514755	514932	178	509634	509637	aaat	514933	514936	aaat														GAG_codi_d/AP_retrofit/AP_oryco/AP_sire/AP_ty1_copia/INT_spumaretroviridae/INT_osvaldo/INT_17_6/INT_pseudovirus/INT_codi_d/INT_hydra/INT_pCretro/INT_oryco/INT_retrofit/INT_sire/INT_copia/INT_1731/INT_tork/RT_oryco/RT_codi_c/RT_pseudovirus/RT_galea/RT_1731/RT_codi_d/RT_tork/RT_sire/RT_retrofit/RT_hydra/RT_copia/RT_pCretro/RNaseH_tork/RNaseH_sire/RNaseH_pCretro/RNaseH_1731/RNaseH_retrofit/RNaseH_co…
AY_261_700983_705313	700983	705313	4331	AY_261	700983	701143	161	705149	705313	165	700979	700982	aaat	705314	705317	aaat	705140	705148	aggggagga	+	1	701139	701149	+	xxx_tRNA_KP762788_6253:6318:+ Antheraea pernyi, tRNA 6253..6318 /product="tRNA-Glu" , Antheraea pernyi strain Yu6 mitochondrion, complete genome.	tataaaacaaa	5	4	1	GAG_codi_d/AP_1731/AP_tork/AP_retrofit/AP_oryco/AP_ty1_copia/RT_codi_c/RT_pseudovirus/RT_pCretro/RT_oryco/RT_hydra/RT_sire/RT_1731/RT_tork/RT_retrofit/RT_copia/RT_codi_d/RT_galea/RNaseH_tork/RNaseH_1731/RNaseH_pCretro/RNaseH_copia/RNaseH_oryco/RNaseH_retrofit/RNaseH_sire/RNaseH_codi_I/RNaseH_hydra/RNaseH_codi_d/RNaseH_pseudovirus/RNaseH_codi_c
AY_1173_9524_14308	9524	14308	4785	AY_1173	9524	9925	402	13907	14308	402	9520	9523	tata	14309	14312	tata														GAG_bel/GAG_tas/GAG_pao/RT_bel/RT_suzu
AY_7_2390360_2397344	2390360	2397344	6985	AY_7	2390360	2390772	413	2396943	2397344	402	2390356	2390359	taat	2397345	2397348	taat														GAG_bel/GAG_tas/GAG_pao/RT_bel/RT_suzu
AY_611_53195_58375	53195	58375	5181	AY_611	53195	53400	206	58168	58375	208	53191	53194	attt	58376	58379	attt														GAG_bel/GAG_tas/GAG_pao/GAG_sinbad/AP_bel/INT_tas/INT_bel/INT_sinbad/INT_suzu/INT_pao
AY_1033_38009_43082	38009	43082	5074	AY_1033	38009	38428	420	42665	43082	418	38004	38008	atatc	43083	43087	atatc														GAG_bel/GAG_tas/GAG_pao/AP_bel/RNaseH_suzu/RNaseH_bel/RNaseH_sinbad
AY_125_220828_225876	220828	225876	5049	AY_125	220828	221235	408	225469	225876	408	220824	220827	acgc	225877	225880	acgc														GAG_bel/GAG_tas/GAG_pao/AP_bel/RNaseH_suzu/RNaseH_bel/RNaseH_sinbad
AY_249_313860_318963	313860	318963	5104	AY_249	313860	314266	407	318534	318963	430	313856	313859	attt	318964	318967	attt														GAG_bel/GAG_tas/GAG_pao/AP_bel/RNaseH_suzu/RNaseH_bel/RNaseH_sinbad
AY_379_130553_135649	130553	135649	5097	AY_379	130553	130983	431	135219	135649	431	130549	130552	acga	135650	135653	acga														GAG_bel/GAG_tas/GAG_pao/AP_bel/RNaseH_suzu/RNaseH_bel/RNaseH_sinbad
AY_41_647948_653061	647948	653061	5114	AY_41	647948	648393	446	652619	653061	443	647944	647947	gtat	653062	653065	gtat														GAG_bel/GAG_tas/GAG_pao/AP_bel/RNaseH_suzu/RNaseH_bel/RNaseH_sinbad
AY_65_991528_996639	991528	996639	5112	AY_65	991528	991966	439	996199	996639	441	991524	991527	ccag	996640	996643	ccag														GAG_bel/GAG_tas/GAG_pao/AP_bel/RNaseH_suzu/RNaseH_bel/RNaseH_sinbad
AY_267_337429_340924	337429	340924	3496	AY_267	337429	337561	133	340802	340924	123	337425	337428	ttca	340925	340928	ttca														GAG_bel/GAG_tas/AP_bel
AY_1563_14662_16213	14662	16213	1552	AY_1563	14662	15074	413	15817	16213	397	14658	14661	taaa	16214	16217	taaa														GAG_bel/GAG_tas
AY_143_498149_505692	498149	505692	7544	AY_143	498149	498580	432	505257	505692	436	498145	498148	atat	505693	505696	atat														GAG_bel/GAG_sinbad/GAG_tas/GAG_pao/GAG_suzu/AP_bel/RT_suzu/RT_sinbad/RT_bel/RT_tas/RT_pao/RNaseH_bel/RNaseH_sinbad/RNaseH_tas/RNaseH_pao/RNaseH_suzu/INT_sinbad/INT_suzu/INT_bel/INT_tas/INT_pao
AY_602_162433_169645	162433	169645	7213	AY_602	162433	162649	217	169431	169645	215	162429	162432	aaaa	169646	169649	aaaa	162622	162629	taaacaat	-	27									GAG_bel/GAG_pao/GAG_tas/AP_bel/RT_sinbad/RT_suzu/RT_tas/RT_bel/RNaseH_sinbad/RNaseH_pao/RNaseH_suzu/RNaseH_bel/RNaseH_tas/INT_bel
AY_89_2316_4410	2316	4410	2095	AY_89	2316	2910	595	3815	4410	596	2312	2315	attt	4411	4414	attt														GAG_bel/AP_bel
AY_1299_24851_33557	24851	33557	8707	AY_1299	24851	25051	201	33353	33557	205	24847	24850	gtat	33558	33561	gtat														GAG_bel
AY_152_90703_93016	90703	93016	2314	AY_152	90703	90827	125	92908	93016	109	90697	90702	aattta	93017	93022	aattta														GAG_bel
AY_344_252829_254460	252829	254460	1632	AY_344	252829	253054	226	254242	254460	219	252825	252828	atgt	254461	254464	atgt	253031	253044	cggagttacacaac	-	23									GAG_bel
AY_471_448345_452624	448345	452624	4280	AY_471	448345	448714	370	452258	452624	367	448341	448344	tctt	452625	452628	tctt														GAG_bel
AY_516_392807_407926	392807	407926	15120	AY_516	392807	393038	232	407684	407926	243	392803	392806	aaat	407927	407930	aaat														GAG_bel
AY_843_74190_75527	74190	75527	1338	AY_843	74190	74464	275	75247	75527	281	74185	74189	ttact	75528	75532	ttact														GAG_bel
AY_843_155163_161308	155163	161308	6146	AY_843	155163	155382	220	161072	161308	237	155159	155162	tgtt	161309	161312	tgtt														GAG_bel
AY_72_948752_953275	948752	953275	4524	AY_72	948752	948936	185	953100	953275	176	948748	948751	aata	953276	953279	aata														GAG_a_clade/RT_tat/RT_TF/RT_gmr1/RT_pyggy/RT_spumaretroviridae/RT_412_mdg1/RT_badnavirus/RT_maggy/RT_micropia_mdg3/RT_soymovirus/RT_galadriel/RT_csrn1/RT_osvaldo/RT_gypsy/RT_reina/RT_b_clade/RT_17_6/RT_pyret/RT_crm/RT_athila/RT_a_clade/RT_v_clade/RT_del/RT_cer2-3/RNaseH_reina/RNaseH_csrn1/RNaseH_micropia_mdg3/RNaseH_galadriel/RNaseH_del/RNaseH_b_clade/RNaseH_412-mdg1/RNaseH_v_clade/RNaseH_crm/RNa…
AY_211_330747_334678	330747	334678	3932	AY_211	330747	330878	132	334546	334678	133	330741	330746	taaata	334679	334684	taaata														GAG_a_clade/RT_tat/RT_TF/RT_caulimovirus/RT_soymovirus/RT_spumaretroviridae/RT_cavemovirus/RT_pyret/RT_galadriel/RT_csrn1/RT_gypsy/RT_reina/RT_17_6/RT_412_mdg1/RT_v_clade/RT_osvaldo/RT_crm/RT_pyggy/RT_del/RT_cer2-3/RT_maggy/RT_gmr1/RT_micropia_mdg3/RT_athila/RT_a_clade/RT_b_clade/RT_badnavirus/RNaseH_pyret/RNaseH_b_clade/RNaseH_crm/RNaseH_del/RNaseH_pyggy/RNaseH_gmr1/RNaseH_TF/RNaseH_galadriel/RN…
AY_881_38196_42125	38196	42125	3930	AY_881	38196	38327	132	41994	42125	132	38192	38195	accg	42126	42129	accg														GAG_a_clade/RT_tat/RT_TF/RT_caulimovirus/RT_soymovirus/RT_spumaretroviridae/RT_cavemovirus/RT_pyret/RT_galadriel/RT_csrn1/RT_gypsy/RT_reina/RT_17_6/RT_412_mdg1/RT_v_clade/RT_osvaldo/RT_crm/RT_pyggy/RT_del/RT_cer2-3/RT_maggy/RT_gmr1/RT_micropia_mdg3/RT_athila/RT_a_clade/RT_b_clade/RT_badnavirus/RNaseH_pyret/RNaseH_b_clade/RNaseH_crm/RNaseH_del/RNaseH_pyggy/RNaseH_gmr1/RNaseH_TF/RNaseH_galadriel/RN…
AY_298_258942_263254	258942	263254	4313	AY_298	258942	259071	130	263124	263254	131	258938	258941	gtgg	263255	263258	gtgg														GAG_a_clade/RT_tat/RT_TF/RT_caulimovirus/RT_soymovirus/RT_spumaretroviridae/RT_cavemovirus/RT_pyret/RT_galadriel/RT_csrn1/RT_gypsy/RT_reina/RT_17_6/RT_412_mdg1/RT_v_clade/RT_osvaldo/RT_crm/RT_pyggy/RT_del/RT_cer2-3/RT_maggy/RT_gmr1/RT_micropia_mdg3/RT_athila/RT_a_clade/RT_b_clade/RT_badnavirus/RNaseH_b_clade/RNaseH_crm/RNaseH_del/RNaseH_pyggy/RNaseH_gmr1/RNaseH_TF/RNaseH_galadriel/RNaseH_reina/RN…
AY_107_1112048_1119001	1112048	1119001	6954	AY_107	1112048	1112176	129	1118863	1119001	139	1112044	1112047	atgt	1119002	1119005	atgt														GAG_a_clade/RT_tat/RT_TF/RT_caulimovirus/RT_soymovirus/RT_spumaretroviridae/RT_cavemovirus/RT_pyret/RT_galadriel/RT_csrn1/RT_gypsy/RT_reina/RT_17_6/RT_412_mdg1/RT_v_clade/RT_osvaldo/RT_crm/RT_pyggy/RT_del/RT_cer2-3/RT_maggy/RT_gmr1/RT_micropia_mdg3/RT_athila/RT_a_clade/RT_b_clade/RT_badnavirus/RNaseH_b_clade/RNaseH_crm/RNaseH_del/RNaseH_pyggy/RNaseH_gmr1/RNaseH_TF/RNaseH_galadriel/RNaseH_reina/RN…
AY_126_363017_366209	363017	366209	3193	AY_126	363017	363149	133	366077	366209	133	363012	363016	ttaac	366210	366214	ttaac	366064	366076	aagtgaggagaga	+	1									GAG_a_clade/RT_spumaretroviridae/RT_maggy/RT_v_clade/RT_gmr1/RT_tat/RT_reina/RT_a_clade/RT_osvaldo/RT_b_clade/RT_del/RT_micropia_mdg3/RT_csrn1/RT_cer2-3/RT_pyggy/RT_crm/RT_TF/RT_pyret/RT_galadriel/RT_17_6/RT_badnavirus/RT_athila/RT_412_mdg1/RT_caulimovirus/RT_gypsy/RT_cavemovirus/RT_soymovirus/INT_osvaldo/INT_epsilonretroviridae/INT_spumaretroviridae/INT_cer2_3/INT_b_clade/INT_lentiviridae/INT_ga…
AY_286_124409_128964	124409	128964	4556	AY_286	124409	124546	138	128824	128964	141	124405	124408	actt	128965	128968	actt														GAG_a_clade/RT_soymovirus/RT_tat/RT_maggy/RT_galadriel/RT_micropia_mdg3/RT_crm/RT_pyret/RT_athila/RT_reina/RT_a_clade/RT_17_6/RT_gmr1/RT_del/RT_cer2-3/RT_412_mdg1/RT_pyggy/RT_v_clade/RT_gypsy/RT_osvaldo/RT_csrn1/RT_spumaretroviridae/RT_gammaretroviridae/RT_TF/RT_b_clade/RT_epsilonretroviridae/RT_badnavirus/RT_cavemovirus/RT_caulimovirus/RNaseH_tat/RNaseH_micropia_mdg3/RNaseH_pyret/RNaseH_reina/RN…
AY_9_713904_718335	713904	718335	4432	AY_9	713904	714026	123	718212	718335	124	713900	713903	atat	718336	718339	atat														GAG_a_clade/RT_soymovirus/RT_tat/RT_gammaretroviridae/RT_maggy/RT_pyret/RT_galadriel/RT_micropia_mdg3/RT_crm/RT_athila/RT_a_clade/RT_412_mdg1/RT_spumaretroviridae/RT_reina/RT_17_6/RT_gmr1/RT_del/RT_v_clade/RT_osvaldo/RT_cer2-3/RT_pyggy/RT_gypsy/RT_csrn1/RT_TF/RT_b_clade/RT_epsilonretroviridae/RT_badnavirus/RT_cavemovirus/RT_caulimovirus/RNaseH_tat/RNaseH_micropia_mdg3/RNaseH_osvaldo/RNaseH_csrn1/…
AY_114_825193_829656	825193	829656	4464	AY_114	825193	825326	134	829527	829656	130	825189	825192	gaaa	829657	829660	gaaa														GAG_a_clade/RT_soymovirus/RT_spumaretroviridae/RT_micropia_mdg3/RT_galadriel/RT_TF/RT_csrn1/RT_reina/RT_pyret/RT_crm/RT_athila/RT_b_clade/RT_gmr1/RT_maggy/RT_v_clade/RT_pyggy/RT_osvaldo/RT_a_clade/RT_cer2-3/RT_del/RT_17_6/RT_412_mdg1/RT_gypsy/RT_badnavirus/RT_caulimovirus/RT_cavemovirus/RNaseH_pyggy/RNaseH_maggy/RNaseH_tat/RNaseH_gmr1/RNaseH_a_clade/RNaseH_crm/RNaseH_412-mdg1/RNaseH_17_6/RNaseH_a…
AY_513_170833_175253	170833	175253	4421	AY_513	170833	170984	152	175102	175253	152	170828	170832	attcc	175254	175258	attcc														GAG_a_clade/RT_soymovirus/RT_gammaretroviridae/RT_tat/RT_TF/RT_csrn1/RT_b_clade/RT_a_clade/RT_reina/RT_17_6/RT_412_mdg1/RT_gypsy/RT_micropia_mdg3/RT_gmr1/RT_crm/RT_cer2-3/RT_pyggy/RT_del/RT_osvaldo/RT_athila/RT_spumaretroviridae/RT_v_clade/RT_maggy/RT_galadriel/RT_pyret/RT_epsilonretroviridae/RT_badnavirus/RT_caulimovirus/RT_cavemovirus/RNaseH_reina/RNaseH_b_clade/RNaseH_csrn1/RNaseH_TF/RNaseH_os…
AY_551_314473_318899	314473	318899	4427	AY_551	314473	314627	155	318745	318899	155	314468	314472	aaacc	318900	318904	aaacc	318732	318744	aaaagagaggaga	+	1									GAG_a_clade/RT_gmr1/RT_micropia_mdg3/RT_tat/RT_b_clade/RT_a_clade/RT_pyggy/RT_cer2-3/RT_crm/RT_del/RT_osvaldo/RT_athila/RT_maggy/RT_v_clade/RT_spumaretroviridae/RT_TF/RT_reina/RT_pyret/RT_galadriel/RT_badnavirus/RT_17_6/RT_gypsy/RT_412_mdg1/RT_soymovirus/RT_caulimovirus/RT_csrn1/RT_cavemovirus/RT_epsilonretroviridae/RT_gammaretroviridae/RNaseH_TF/RNaseH_osvaldo/RNaseH_a_clade/RNaseH_gypsy/RNaseH_…
AY_57_342717_350376	342717	350376	7660	AY_57	342717	343120	404	349971	350376	406	342713	342716	aaaa	350377	350380	aaaa														GAG_a_clade/RT_del/RT_17_6/RT_cer2-3/RT_gmr1/RT_pyret/RT_galadriel/RT_csrn1/RT_reina/RT_gypsy/RT_v_clade/RT_a_clade/RT_osvaldo/RT_epsilonretroviridae/RT_micropia_mdg3/RT_b_clade/RNaseH_a_clade/RNaseH_gypsy/RNaseH_17_6/RNaseH_osvaldo/RNaseH_b_clade/INT_a_clade/INT_gmr1/INT_b_clade/INT_spumaretroviridae/INT_micropia_mdg3/INT_osvaldo/INT_tat
AY_380_442999_446926	442999	446926	3928	AY_380	442999	443129	131	446795	446926	132	442995	442998	caga	446927	446930	caga	446790	446798	aggggagaa	+	3									GAG_a_clade/RT_badnavirus/RT_v_clade/RT_17_6/RT_reina/RT_gypsy/RT_del/RT_pyggy/RT_crm/RT_osvaldo/RT_galadriel/RT_412_mdg1/RT_maggy/RT_cer2-3/RT_gmr1/RT_caulimovirus/RT_soymovirus/RT_athila/RT_micropia_mdg3/RT_tat/RT_TF/RT_spumaretroviridae/RT_cavemovirus/RT_pyret/RT_a_clade/RT_csrn1/RT_b_clade/RNaseH_crm/RNaseH_del/RNaseH_pyret/RNaseH_v_clade/RNaseH_maggy/RNaseH_412-mdg1/RNaseH_reina/RNaseH_galad…
AY_265_593026_597456	593026	597456	4431	AY_265	593026	593149	124	597333	597456	124	593022	593025	ctat	597457	597460	ctat	597320	597333	aaaagggggagaga	+	0									GAG_a_clade/RT_a_clade/RT_spumaretroviridae/RT_412_mdg1/RT_maggy/RT_reina/RT_b_clade/RT_17_6/RT_micropia_mdg3/RT_del/RT_gmr1/RT_v_clade/RT_osvaldo/RT_crm/RT_pyggy/RT_cer2-3/RT_TF/RT_pyret/RT_tat/RT_galadriel/RT_badnavirus/RT_athila/RT_cavemovirus/RT_gypsy/RT_csrn1/RT_caulimovirus/RT_soymovirus/RT_gammaretroviridae/RT_epsilonretroviridae/RNaseH_TF/RNaseH_tat/RNaseH_csrn1/RNaseH_gmr1/RNaseH_maggy/R…
AY_372_392417_394547	392417	394547	2131	AY_372	392417	392540	124	394421	394547	127	392412	392416	tacat	394548	394552	tacat														GAG_a_clade/RT_a_clade/RNaseH_gmr1/RNaseH_v_clade/RNaseH_412-mdg1/RNaseH_17_6/RNaseH_gypsy/RNaseH_osvaldo/RNaseH_a_clade/RNaseH_athila/RNaseH_cer2-3/RNaseH_b_clade
AY_407_382459_393040	382459	393040	10582	AY_407	382459	382583	125	392906	393040	135	382455	382458	gttt	393041	393044	gttt														GAG_a_clade/RT_a_clade
AY_588_5848_7968	5848	7968	2121	AY_588	5848	5978	131	7832	7968	137	5844	5847	tatg	7969	7972	tatg														GAG_a_clade/RNaseH_17_6/RNaseH_del/RNaseH_gypsy/RNaseH_reina/RNaseH_osvaldo/RNaseH_galadriel/RNaseH_maggy/RNaseH_cer2-3/RNaseH_TF/RNaseH_pyggy/RNaseH_a_clade/RNaseH_pyret/INT_retrofit/INT_GIN1/INT_athila/INT_csrn1/INT_gypsy/INT_17_6/INT_oryco/INT_micropia_mdg3/INT_pseudovirus/INT_deltaretroviridae/INT_osvaldo/INT_b_clade/INT_a_clade/INT_gammaretroviridae/INT_tat/INT_cer2_3/INT_epsilonretroviridae…
AY_57_1075105_1077038	1075105	1077038	1934	AY_57	1075105	1075227	123	1076916	1077038	123	1075100	1075104	aatac	1077039	1077043	aatac														GAG_a_clade/INT_osvaldo/INT_gammaretroviridae/INT_hydra/INT_copia/INT_spumaretroviridae/INT_tat/INT_cer2_3/INT_csrn1/INT_crm/INT_gmr1/INT_a_clade/INT_b_clade
AY_167_481916_484935	481916	484935	3020	AY_167	481916	482017	102	484832	484935	104	481912	481915	gtat	484936	484939	gtat														GAG_a_clade/INT_epsilonretroviridae/INT_micropia_mdg3/INT_deltaretroviridae/INT_17_6/INT_crm/INT_athila/INT_tat/INT_gammaretroviridae/INT_spumaretroviridae/INT_osvaldo/INT_betaretroviridae/INT_GIN1/INT_cer2_3/INT_b_clade/INT_a_clade/INT_gmr1
AY_2390_1715_5427	1715	5427	3713	AY_2390	1715	1826	112	5315	5427	113	1711	1714	tttt	5428	5431	tttt														GAG_a_clade/INT_epsilonretroviridae/INT_deltaretroviridae/INT_betaretroviridae/INT_osvaldo/INT_17_6/INT_micropia_mdg3/INT_csrn1/INT_athila/INT_v_clade/INT_maggy/INT_tork/INT_spumaretroviridae/INT_tat/INT_cer2_3/INT_gmr1/INT_crm/INT_gammaretroviridae/INT_b_clade/INT_a_clade
AY_169_41638_45271	41638	45271	3634	AY_169	41638	41737	100	45170	45271	102	41634	41637	ttta	45272	45275	ttta	45158	45169	gatggaggaaag	+	1									GAG_a_clade/INT_b_clade/INT_a_clade/INT_gmr1/INT_gammaretroviridae/INT_crm/INT_spumaretroviridae/INT_tat/INT_17_6/INT_osvaldo/INT_GIN1/INT_epsilonretroviridae/INT_micropia_mdg3/INT_athila/INT_deltaretroviridae/INT_betaretroviridae/INT_cer2_3
AY_49_849111_850680	849111	850680	1570	AY_49	849111	849283	173	850506	850680	175	849107	849110	aagt	850681	850684	aagt														GAG_a_clade/INT_a_clade
AY_817_126489_131033	126489	131033	4545	AY_817	126489	126614	126	130925	131033	109	126485	126488	acag	131034	131037	acag														GAG_a_clade/AP_a_clade/RT_soymovirus/RT_gammaretroviridae/RT_galadriel/RT_tat/RT_pyret/RT_reina/RT_micropia_mdg3/RT_maggy/RT_TF/RT_osvaldo/RT_csrn1/RT_gypsy/RT_17_6/RT_spumaretroviridae/RT_pyggy/RT_athila/RT_412_mdg1/RT_a_clade/RT_b_clade/RT_gmr1/RT_del/RT_cer2-3/RT_v_clade/RT_crm/RT_epsilonretroviridae/RT_badnavirus/RT_cavemovirus/RT_caulimovirus/RNaseH_tat/RNaseH_reina/RNaseH_csrn1/RNaseH_b_cla…
AY_214_220423_224928	220423	224928	4506	AY_214	220423	220534	112	224818	224928	111	220419	220422	atat	224929	224932	atat														GAG_a_clade/AP_a_clade/RT_soymovirus/RT_gammaretroviridae/RT_galadriel/RT_tat/RT_pyret/RT_reina/RT_micropia_mdg3/RT_maggy/RT_osvaldo/RT_csrn1/RT_gypsy/RT_17_6/RT_spumaretroviridae/RT_TF/RT_pyggy/RT_athila/RT_412_mdg1/RT_a_clade/RT_b_clade/RT_gmr1/RT_del/RT_cer2-3/RT_v_clade/RT_crm/RT_epsilonretroviridae/RT_badnavirus/RT_cavemovirus/RT_caulimovirus/RNaseH_tat/RNaseH_reina/RNaseH_csrn1/RNaseH_b_cla…
AY_131_806670_815973	806670	815973	9304	AY_131	806670	806797	128	815846	815973	128	806665	806669	catat	815974	815978	catat	815835	815845	agggggagaaa	+	1									GAG_a_clade/AP_a_clade/RT_a_clade/RT_spumaretroviridae/RT_gmr1/RT_reina/RT_b_clade/RT_17_6/RT_del/RT_TF/RT_pyggy/RT_v_clade/RT_galadriel/RT_gypsy/RT_tat/RT_gammaretroviridae/RT_epsilonretroviridae/RNaseH_TF/RNaseH_tat/RNaseH_csrn1/RNaseH_gmr1/RNaseH_maggy/RNaseH_a_clade/RNaseH_osvaldo/RNaseH_gypsy/RNaseH_17_6/RNaseH_412-mdg1/RNaseH_pyggy/RNaseH_v_clade/RNaseH_athila/RNaseH_del/RNaseH_b_clade/RNas…
AY_50_807227_811683	807227	811683	4457	AY_50	807227	807343	117	811566	811683	118	807223	807226	ttat	811684	811687	ttat	811555	811564	aggaggagga	+	2									GAG_a_clade/AP_a_clade/RT_a_clade/RT_spumaretroviridae/RT_gmr1/RT_17_6/RT_micropia_mdg3/RT_pyret/RT_reina/RT_del/RT_b_clade/RT_galadriel/RT_badnavirus/RT_maggy/RT_cer2-3/RT_TF/RT_crm/RT_tat/RT_csrn1/RT_pyggy/RT_v_clade/RT_osvaldo/RT_athila/RT_412_mdg1/RT_gypsy/RT_soymovirus/RT_epsilonretroviridae/RT_caulimovirus/RT_gammaretroviridae/RNaseH_a_clade/RNaseH_TF/RNaseH_gmr1/RNaseH_gypsy/RNaseH_17_6/RN…
AY_165_205955_211309	205955	211309	5355	AY_165	205955	206135	181	211134	211309	176	205951	205954	ccta	211310	211313	ccta														GAG_a_clade/AP_a_clade/RT_a_clade/RT_reina/RT_b_clade/RT_tat/RT_gmr1/RT_osvaldo/RT_micropia_mdg3/RT_17_6/RT_del/RT_maggy/RT_csrn1/RT_412_mdg1/RT_pyggy/RT_cer2-3/RT_TF/RT_v_clade/RT_crm/RT_pyret/RT_galadriel/RT_badnavirus/RT_athila/RT_gypsy/RT_cavemovirus/RT_spumaretroviridae/RT_epsilonretroviridae/RNaseH_osvaldo/RNaseH_gmr1/RNaseH_gypsy/RNaseH_a_clade/RNaseH_tat/RNaseH_b_clade/RNaseH_17_6/RNaseH_…
AY_1_962372_975434	962372	975434	13063	AY_1	962372	962479	108	975326	975434	109	962368	962371	ttta	975435	975438	ttta														GAG_a_clade
AY_114_1144724_1150382	1144724	1150382	5659	AY_114	1144724	1144933	210	1150168	1150382	215	1144720	1144723	ataa	1150383	1150386	ataa						1144938	1144951	+	xxx_tRNA_KP762788_6253:6318:+ Antheraea pernyi, tRNA 6253..6318 /product="tRNA-Glu" , Antheraea pernyi strain Yu6 mitochondrion, complete genome.	tataaaaacaaata	4	4	1	GAG_a_clade
AY_126_270028_272436	270028	272436	2409	AY_126	270028	270159	132	272309	272436	128	270023	270027	ataaa	272437	272441	ataaa	272298	272308	agaggggaagg	+	1									GAG_a_clade
AY_1265_44683_47089	44683	47089	2407	AY_1265	44683	44811	129	46961	47089	129	44678	44682	cgttt	47090	47094	cgttt														GAG_a_clade
AY_131_1078601_1081106	1078601	1081106	2506	AY_131	1078601	1078766	166	1080942	1081106	165	1078597	1078600	aata	1081107	1081110	aata	1080927	1080941	aaggagaaaagggaa	+	1									GAG_a_clade
AY_164_222623_225070	222623	225070	2448	AY_164	222623	222793	171	224913	225070	158	222619	222622	ccgg	225071	225074	ccgg														GAG_a_clade
AY_1750_5514_7393	5514	7393	1880	AY_1750	5514	6200	687	6689	7393	705	5510	5513	cata	7394	7397	cata						6675	6685	-	xxx_tRNA_HQ264055_8141:8207:- Antheraea pernyi, tRNA complement(8141..8207) /product="tRNA-His" /note="codon recognized: CAC" , Antheraea pernyi mitochondrion, complete genome.	acctggacccg	3	2	1	GAG_a_clade
AY_205_210027_212585	210027	212585	2559	AY_205	210027	210195	169	212420	212585	166	210023	210026	ggtt	212586	212589	ggtt														GAG_a_clade
AY_297_492658_495067	492658	495067	2410	AY_297	492658	492786	129	494936	495067	132	492654	492657	agtt	495068	495071	agtt														GAG_a_clade
AY_31_1216819_1222580	1216819	1222580	5762	AY_31	1216819	1217669	851	1221736	1222580	845	1216815	1216818	gtaa	1222581	1222584	gtaa														GAG_a_clade
AY_369_90269_92827	90269	92827	2559	AY_369	90269	90434	166	92656	92827	172	90265	90268	agta	92828	92831	agta	92648	92661	aaggagaaaaggga	+	5									GAG_a_clade
AY_43_497250_499305	497250	499305	2056	AY_43	497250	497414	165	499141	499305	165	497245	497249	cctat	499306	499310	cctat														GAG_a_clade
AY_43_1176190_1177910	1176190	1177910	1721	AY_43	1176190	1176871	682	1177222	1177910	689	1176186	1176189	aaaa	1177911	1177914	aaaa														GAG_a_clade
AY_463_84966_87768	84966	87768	2803	AY_463	84966	85140	175	87599	87768	170	84962	84965	tgta	87769	87772	tgta														GAG_a_clade
AY_475_371392_373830	371392	373830	2439	AY_475	371392	371544	153	373668	373830	163	371388	371391	ttag	373831	373834	ttag														GAG_a_clade
AY_51_1248069_1249900	1248069	1249900	1832	AY_51	1248069	1248173	105	1249797	1249900	104	1248065	1248068	tgat	1249901	1249904	tgat														GAG_a_clade
AY_598_345537_348073	345537	348073	2537	AY_598	345537	346151	615	347466	348073	608	345533	345536	agat	348074	348077	agat														GAG_a_clade
AY_70_232792_240543	232792	240543	7752	AY_70	232792	233676	885	239663	240543	881	232788	232791	atat	240544	240547	atat														GAG_a_clade
AY_710_21923_24428	21923	24428	2506	AY_710	21923	22087	165	24264	24428	165	21918	21922	agcgg	24429	24433	agcgg														GAG_a_clade
AY_736_44221_49527	44221	49527	5307	AY_736	44221	44921	701	48824	49527	704	44217	44220	gggc	49528	49531	gggc														GAG_a_clade
AY_88_660504_664789	660504	664789	4286	AY_88	660504	661502	999	663793	664789	997	660500	660503	atgt	664790	664793	atgt														GAG_a_clade
AY_745_140446_144970	140446	144970	4525	AY_745	140446	140577	132	144832	144970	139	140442	140445	taat	144971	144974	taat														GAG_1731/GAG_tork/GAG_pCretro/AP_1731/AP_ty1_copia/INT_retrofit/INT_copia/INT_tork/INT_oryco/INT_1731/INT_pCretro/INT_sire/INT_hydra/INT_pseudovirus/INT_codi_d/INT_gammaretroviridae/INT_lentiviridae/INT_spumaretroviridae/INT_deltaretroviridae/INT_betaretroviridae/INT_17_6/INT_osvaldo/INT_epsilonretroviridae/INT_b_clade/RT_codi_c/RT_pseudovirus/RT_pCretro/RT_retrofit/RT_sire/RT_1731/RT_tork/RT_cop…
AY_1511_12370_13997	12370	13997	1628	AY_1511	12370	12687	318	13671	13997	327	12366	12369	aaat	13998	14001	aaat	13691	13698	aagaagaa	+	27									GAG_1731/AP_ty1_copia
AY_195_215194_222653	215194	222653	7460	AY_195	215194	215397	204	222439	222653	215	215190	215193	ctat	222654	222657	ctat														GAG_17_6/RT_cavemovirus/RT_tat/RT_soymovirus/RT_spumaretroviridae/RT_TF/RT_csrn1/RT_b_clade/RT_gammaretroviridae/RT_galadriel/RT_a_clade/RT_gypsy/RT_412_mdg1/RT_17_6/RT_reina/RT_gmr1/RT_epsilonretroviridae/RT_v_clade/RT_maggy/RT_micropia_mdg3/RT_cer2-3/RT_del/RT_osvaldo/RT_pyret/RT_crm/RT_pyggy/RT_athila/RT_badnavirus/RT_caulimovirus/RNaseH_tat/RNaseH_csrn1/RNaseH_b_clade/RNaseH_galadriel/RNaseH_…
AY_787_145251_153874	145251	153874	8624	AY_787	145251	146028	778	153103	153874	772	145247	145250	tatt	153875	153878	tatt														GAG_17_6/AP_17_6/RT_caulimovirus/RT_v_clade/RT_reina/RT_gypsy/RT_alpharetroviridae/RT_betaretroviridae/RT_epsilonretroviridae/RT_spumaretroviridae/RT_cer2-3/RT_osvaldo/RT_del/RT_17_6/RT_micropia_mdg3/RT_pyret/RT_gmr1/RT_csrn1/RT_412_mdg1/RT_crm/RT_athila/RT_galadriel/RT_badnavirus/RT_TF/RT_maggy/RT_pyggy/RT_b_clade/RT_tat/RT_cavemovirus/RT_soymovirus/RT_a_clade/RT_gammaretroviridae/RNaseH_cer2-3/…
AY_318_38613_46877	38613	46877	8265	AY_318	38613	38753	141	46741	46877	137	38609	38612	agtt	46878	46881	agtt														GAG_17_6/AP_17_6/RT_caulimovirus/RT_badnavirus/RT_cavemovirus/RT_v_clade/RT_betaretroviridae/RT_crm/RT_del/RT_17_6/RT_reina/RT_pyggy/RT_gypsy/RT_cer2-3/RT_athila/RT_gammaretroviridae/RT_osvaldo/RT_alpharetroviridae/RT_galadriel/RT_micropia_mdg3/RT_epsilonretroviridae/RT_TF/RT_pyret/RT_maggy/RT_spumaretroviridae/RT_csrn1/RT_gmr1/RT_412_mdg1/RT_b_clade/RT_tat/RT_soymovirus/RT_a_clade/RNaseH_412-mdg…
AY_35_509586_514619	509586	514619	5034	AY_35	509586	509724	139	514478	514619	142	509582	509585	ctca	514620	514623	ctca														GAG_17_6/AP_17_6/INT_gypsy/ENV_errantiviridae
AY_408_263903_269369	263903	269369	5467	AY_408	263903	264422	520	268847	269369	523	263899	263902	atat	269370	269373	atat														GAG_17_6/AP_17_6/INT_gypsy/ENV_errantiviridae
AY_244_688928_693077	688928	693077	4150	AY_244	688928	689505	578	692498	693077	580	688922	688927	ttttat	693078	693083	ttttat														GAG_17_6
AY_692_646_2611	646	2611	1966	AY_692	646	1236	591	2027	2611	585	642	645	cagt	2612	2615	cagt														GAG_17_6
AY_476_414029_416608	414029	416608	2580	AY_476	414029	414255	227	416385	416608	224	414025	414028	tatt	416609	416612	tatt	414263	414273	tttcgcgcttg	-	8									ENV_errantiviridae
AY_87_139999_142590	139999	142590	2592	AY_87	139999	140218	220	142347	142590	244	139995	139998	ttca	142591	142594	ttca														ENV_errantiviridae
AY_56_1184299_1195689	1184299	1195689	11391	AY_56	1184299	1184513	215	1195473	1195689	217	1184294	1184298	taaat	1195690	1195694	taaat														CHR_retroelement/CHR_all
AY_384_142678_147492	142678	147492	4815	AY_384	142678	142896	219	147277	147492	216	142674	142677	cact	147493	147496	cact														AP_ty1_copia/INT_sire/INT_hydra/INT_b_clade/INT_pseudovirus/INT_osvaldo/INT_pCretro/INT_retrofit/INT_copia/INT_1731/INT_oryco/INT_tork/RT_sire/RT_retrofit/RT_oryco/RT_pCretro/RT_pseudovirus/RT_galea/RT_codi_c/RT_1731/RT_hydra/RT_codi_d/RT_tork/RT_copia/RNaseH_codi_I/RNaseH_codi_c/RNaseH_1731/RNaseH_pseudovirus/RNaseH_retrofit/RNaseH_oryco/RNaseH_sire/RNaseH_hydra/RNaseH_copia/RNaseH_pCretro/RNase…
AY_47_1476004_1481309	1476004	1481309	5306	AY_47	1476004	1476344	341	1480963	1481309	347	1476000	1476003	atta	1481310	1481313	atta														AP_saspase/RT_caulimovirus/RT_spumaretroviridae/RT_soymovirus/RT_cavemovirus/RT_tat/RT_TF/RT_galadriel/RT_csrn1/RT_b_clade/RT_a_clade/RT_crm/RT_epsilonretroviridae/RT_v_clade/RT_osvaldo/RT_micropia_mdg3/RT_gypsy/RT_pyggy/RT_reina/RT_17_6/RT_del/RT_gmr1/RT_cer2-3/RT_maggy/RT_412_mdg1/RT_pyret/RT_athila/RT_badnavirus/RNaseH_osvaldo/RNaseH_galadriel/RNaseH_micropia_mdg3/RNaseH_athila/RNaseH_cer2-3/R…
AY_387_72036_77282	72036	77282	5247	AY_387	72036	72323	288	76993	77282	290	72032	72035	aata	77283	77286	aata														AP_saspase/RT_badnavirus/RT_v_clade/RT_caulimovirus/RT_cavemovirus/RT_galadriel/RT_TF/RT_a_clade/RT_reina/RT_pyggy/RT_gypsy/RT_micropia_mdg3/RT_osvaldo/RT_csrn1/RT_crm/RT_del/RT_17_6/RT_spumaretroviridae/RT_maggy/RT_cer2-3/RT_gmr1/RT_pyret/RT_412_mdg1/RT_b_clade/RT_tat/RT_athila/RT_soymovirus/RT_epsilonretroviridae/RNaseH_galadriel/RNaseH_athila/RNaseH_micropia_mdg3/RNaseH_cer2-3/RNaseH_pyret/RNa…
AY_510_215007_221418	215007	221418	6412	AY_510	215007	215344	338	221080	221418	339	215003	215006	cttg	221419	221422	cttg														AP_saspase/RT_badnavirus/RT_v_clade/RT_caulimovirus/RT_cavemovirus/RT_galadriel/RT_TF/RT_a_clade/RT_reina/RT_pyggy/RT_gypsy/RT_micropia_mdg3/RT_osvaldo/RT_csrn1/RT_crm/RT_del/RT_17_6/RT_spumaretroviridae/RT_maggy/RT_cer2-3/RT_gmr1/RT_pyret/RT_412_mdg1/RT_b_clade/RT_tat/RT_athila/RT_soymovirus/RNaseH_galadriel/RNaseH_athila/RNaseH_micropia_mdg3/RNaseH_cer2-3/RNaseH_pyret/RNaseH_del/RNaseH_crm/RNas…
AY_3_3049460_3053772	3049460	3053772	4313	AY_3	3049460	3049576	117	3053656	3053772	117	3049455	3049459	actac	3053773	3053777	actac														AP_retrofit/AP_ty1_copia/INT_osvaldo/INT_pseudovirus/INT_17_6/INT_hydra/INT_codi_d/INT_pCretro/INT_retrofit/INT_sire/INT_1731/INT_copia/INT_oryco/INT_tork/RT_oryco/RT_codi_c/RT_pseudovirus/RT_galea/RT_1731/RT_codi_d/RT_retrofit/RT_tork/RT_sire/RT_hydra/RT_copia/RT_pCretro/RNaseH_galea/RNaseH_tork/RNaseH_retrofit/RNaseH_sire/RNaseH_pCretro/RNaseH_1731/RNaseH_copia/RNaseH_hydra/RNaseH_codi_I/RNaseH…
AY_221_447208_451559	447208	451559	4352	AY_221	447208	447344	137	451423	451559	137	447204	447207	taaa	451560	451563	taaa														AP_retrofit/AP_ty1_copia/INT_osvaldo/INT_pseudovirus/INT_17_6/INT_hydra/INT_codi_d/INT_pCretro/INT_retrofit/INT_sire/INT_1731/INT_copia/INT_oryco/INT_tork/RT_oryco/RT_codi_c/RT_pseudovirus/RT_galea/RT_1731/RT_codi_d/RT_retrofit/RT_tork/RT_sire/RT_hydra/RT_copia/RT_pCretro/RNaseH_galea/RNaseH_tork/RNaseH_retrofit/RNaseH_sire/RNaseH_pCretro/RNaseH_1731/RNaseH_copia/RNaseH_hydra/RNaseH_codi_I/RNaseH…
AY_245_532761_537074	532761	537074	4314	AY_245	532761	532880	120	536956	537074	119	532757	532760	gagg	537075	537078	gagg														AP_retrofit/AP_ty1_copia/INT_osvaldo/INT_pseudovirus/INT_17_6/INT_hydra/INT_codi_d/INT_pCretro/INT_retrofit/INT_sire/INT_1731/INT_copia/INT_oryco/INT_tork/RT_oryco/RT_codi_c/RT_pseudovirus/RT_galea/RT_1731/RT_codi_d/RT_retrofit/RT_tork/RT_sire/RT_hydra/RT_copia/RT_pCretro/RNaseH_galea/RNaseH_tork/RNaseH_retrofit/RNaseH_sire/RNaseH_pCretro/RNaseH_1731/RNaseH_copia/RNaseH_hydra/RNaseH_codi_I/RNaseH…
AY_495_258066_263139	258066	263139	5074	AY_495	258066	258181	116	263021	263139	119	258062	258065	aatg	263140	263143	aatg														AP_retrofit/AP_ty1_copia/INT_osvaldo/INT_pseudovirus/INT_17_6/INT_hydra/INT_codi_d/INT_pCretro/INT_retrofit/INT_sire/INT_1731/INT_copia/INT_oryco/INT_tork/RT_oryco/RT_codi_c/RT_pseudovirus/RT_galea/RT_1731/RT_codi_d/RT_retrofit/RT_tork/RT_sire/RT_hydra/RT_copia/RT_pCretro/RNaseH_galea/RNaseH_tork/RNaseH_retrofit/RNaseH_sire/RNaseH_pCretro/RNaseH_1731/RNaseH_copia/RNaseH_hydra/RNaseH_codi_I/RNaseH…
AY_33_1288532_1302640	1288532	1302640	14109	AY_33	1288532	1288635	104	1302540	1302640	101	1288528	1288531	gttt	1302641	1302644	gttt														AP_retrofit/AP_oryco/AP_ty1_copia/INT_sire/INT_retrofit/INT_b_clade/INT_tat/INT_hydra/INT_a_clade/INT_tork/INT_1731/INT_oryco/INT_pseudovirus/INT_pCretro/INT_spumaretroviridae/INT_osvaldo/INT_codi_d/INT_copia
AY_153_534658_543907	534658	543907	9250	AY_153	534658	534893	236	543673	543907	235	534654	534657	aata	543908	543911	aata														AP_pseudovirus/AP_ty1_copia/INT_b_clade/INT_spumaretroviridae/INT_a_clade/INT_osvaldo/INT_tat/INT_pseudovirus/INT_17_6/INT_codi_d/INT_hydra/INT_retrofit/INT_pCretro/INT_copia/INT_sire/INT_oryco/INT_tork/INT_1731/RT_oryco/RT_retrofit/RT_galea/RT_codi_c/RT_sire/RT_copia/RT_hydra/RT_1731/RT_pCretro/RT_codi_d/RT_tork/RT_pseudovirus/RNaseH_sire/RNaseH_tork/RNaseH_pCretro/RNaseH_codi_d/RNaseH_oryco/RNa…
AY_843_174518_178843	174518	178843	4326	AY_843	174518	174636	119	178723	178843	121	174514	174517	tatt	178844	178847	tatt														AP_pseudovirus/AP_retrofit/AP_sire/AP_ty1_copia/INT_a_clade/INT_osvaldo/INT_17_6/INT_codi_d/INT_pseudovirus/INT_retrofit/INT_pCretro/INT_hydra/INT_oryco/INT_sire/INT_copia/INT_1731/INT_tork/RT_galea/RT_codi_c/RT_pseudovirus/RT_oryco/RT_retrofit/RT_copia/RT_tork/RT_sire/RT_hydra/RT_pCretro/RT_1731/RT_codi_d/RNaseH_sire/RNaseH_oryco/RNaseH_copia/RNaseH_pCretro/RNaseH_1731/RNaseH_tork/RNaseH_retrofi…
AY_31_590665_595018	590665	595018	4354	AY_31	590665	590846	182	594835	595018	184	590661	590664	gtaa	595019	595022	gtaa														AP_pseudovirus/AP_oryco/AP_sire/AP_ty1_copia/INT_b_clade/INT_spumaretroviridae/INT_a_clade/INT_osvaldo/INT_tat/INT_pseudovirus/INT_17_6/INT_codi_d/INT_hydra/INT_retrofit/INT_pCretro/INT_copia/INT_oryco/INT_tork/INT_1731/INT_sire/RT_oryco/RT_retrofit/RT_galea/RT_codi_c/RT_sire/RT_copia/RT_hydra/RT_1731/RT_pCretro/RT_codi_d/RT_tork/RT_pseudovirus/RNaseH_tork/RNaseH_retrofit/RNaseH_sire/RNaseH_pCret…
AY_580_258633_263019	258633	263019	4387	AY_580	258633	258848	216	262806	263019	214	258629	258632	aatc	263020	263023	aatc														AP_pseudovirus/AP_oryco/AP_sire/AP_ty1_copia/INT_b_clade/INT_spumaretroviridae/INT_a_clade/INT_osvaldo/INT_tat/INT_pseudovirus/INT_17_6/INT_codi_d/INT_hydra/INT_retrofit/INT_pCretro/INT_copia/INT_oryco/INT_tork/INT_1731/INT_sire/RT_oryco/RT_retrofit/RT_galea/RT_codi_c/RT_sire/RT_copia/RT_hydra/RT_1731/RT_pCretro/RT_codi_d/RT_tork/RT_pseudovirus/RNaseH_tork/RNaseH_retrofit/RNaseH_sire/RNaseH_pCret…
AY_238_239282_243629	239282	243629	4348	AY_238	239282	239459	178	243452	243629	178	239277	239281	tatac	243630	243634	tatac	239483	239490	ttatggtt	-	24									AP_pseudovirus/AP_oryco/AP_sire/AP_ty1_copia/INT_b_clade/INT_spumaretroviridae/INT_a_clade/INT_osvaldo/INT_tat/INT_pseudovirus/INT_17_6/INT_codi_d/INT_hydra/INT_retrofit/INT_pCretro/INT_copia/INT_oryco/INT_tork/INT_1731/INT_sire/RT_oryco/RT_retrofit/RT_galea/RT_codi_c/RT_sire/RT_copia/RT_hydra/RT_1731/RT_pCretro/RT_codi_d/RT_tork/RT_pseudovirus/RNaseH_copia/RNaseH_oryco/RNaseH_pCretro/RNaseH_codi…
AY_925_145393_148122	145393	148122	2730	AY_925	145393	145615	223	147904	148122	219	145389	145392	gaat	148123	148126	gaat														AP_pepsins_A1a
AY_8_10215_11668	10215	11668	1454	AY_8	10215	10340	126	11526	11668	143	10211	10214	tatt	11669	11672	tatt														AP_pao/GAG_pao
AY_38_1550798_1563442	1550798	1563442	12645	AY_38	1550798	1551027	230	1563222	1563442	221	1550794	1550797	ttca	1563443	1563446	ttca	1563222	1563230	aaaaaaaag	+	8									AP_pao
AY_7_352256_356854	352256	356854	4599	AY_7	352256	352736	481	356388	356854	467	352252	352255	acat	356855	356858	acat														AP_pao
AY_125_324163_329512	324163	329512	5350	AY_125	324163	324468	306	329211	329512	302	324159	324162	ttga	329513	329516	ttga														AP_osvaldo/RT_caulimovirus/RT_soymovirus/RT_tat/RT_galadriel/RT_TF/RT_csrn1/RT_reina/RT_412_mdg1/RT_17_6/RT_gammaretroviridae/RT_gypsy/RT_v_clade/RT_cer2-3/RT_del/RT_osvaldo/RT_spumaretroviridae/RT_crm/RT_maggy/RT_micropia_mdg3/RT_gmr1/RT_pyret/RT_pyggy/RT_b_clade/RT_athila/RT_a_clade/RT_epsilonretroviridae/RT_badnavirus/RT_cavemovirus/RNaseH_micropia_mdg3/RNaseH_tat/RNaseH_galadriel/RNaseH_reina…
AY_399_470587_476144	470587	476144	5558	AY_399	470587	470889	303	475841	476144	304	470582	470586	tttat	476145	476149	tttat														AP_osvaldo/RT_caulimovirus/RT_soymovirus/RT_tat/RT_galadriel/RT_TF/RT_csrn1/RT_reina/RT_412_mdg1/RT_17_6/RT_gammaretroviridae/RT_gypsy/RT_v_clade/RT_cer2-3/RT_del/RT_osvaldo/RT_spumaretroviridae/RT_crm/RT_maggy/RT_micropia_mdg3/RT_gmr1/RT_pyret/RT_pyggy/RT_b_clade/RT_athila/RT_a_clade/RT_epsilonretroviridae/RT_badnavirus/RT_cavemovirus/RNaseH_micropia_mdg3/RNaseH_tat/RNaseH_galadriel/RNaseH_reina…
AY_70_249424_252218	249424	252218	2795	AY_70	249424	249544	121	252096	252218	123	249420	249423	ttgt	252219	252222	ttgt														AP_oryco/AP_ty1_copia/INT_osvaldo/INT_17_6/INT_pseudovirus/INT_codi_d/INT_retrofit/INT_copia/INT_pCretro/INT_tork/INT_sire/INT_oryco/INT_1731/INT_hydra
AY_738_168085_173012	168085	173012	4928	AY_738	168085	168255	171	172841	173012	172	168081	168084	atgt	173013	173016	atgt														AP_micropia_mdg3/RT_tat/RT_gammaretroviridae/RT_b_clade/RT_TF/RT_csrn1/RT_a_clade/RT_cer2-3/RT_cavemovirus/RT_crm/RT_v_clade/RT_gmr1/RT_gypsy/RT_maggy/RT_pyret/RT_osvaldo/RT_412_mdg1/RT_spumaretroviridae/RT_micropia_mdg3/RT_17_6/RT_del/RT_reina/RT_pyggy/RT_galadriel/RT_athila/RT_epsilonretroviridae/RT_badnavirus/RT_caulimovirus/RNaseH_b_clade/RNaseH_a_clade/RNaseH_tat/RNaseH_osvaldo/RNaseH_caulim…
AY_159_750254_755229	750254	755229	4976	AY_159	750254	750692	439	754787	755229	443	750250	750253	tata	755230	755233	tata														AP_micropia_mdg3/RT_cavemovirus/RT_caulimovirus/RT_soymovirus/RT_tat/RT_TF/RT_csrn1/RT_b_clade/RT_reina/RT_gypsy/RT_17_6/RT_412_mdg1/RT_a_clade/RT_gammaretroviridae/RT_v_clade/RT_galadriel/RT_osvaldo/RT_crm/RT_gmr1/RT_cer2-3/RT_pyggy/RT_maggy/RT_del/RT_spumaretroviridae/RT_micropia_mdg3/RT_pyret/RT_athila/RT_epsilonretroviridae/RT_badnavirus/RNaseH_csrn1/RNaseH_a_clade/RNaseH_412-mdg1/RNaseH_rein…
AY_229_444957_449882	444957	449882	4926	AY_229	444957	445126	170	449712	449882	171	444953	444956	ttta	449883	449886	ttta														AP_micropia_mdg3/RT_badnavirus/RT_caulimovirus/RT_v_clade/RT_cavemovirus/RT_TF/RT_pyret/RT_maggy/RT_gypsy/RT_gmr1/RT_17_6/RT_micropia_mdg3/RT_spumaretroviridae/RT_412_mdg1/RT_osvaldo/RT_del/RT_csrn1/RT_cer2-3/RT_reina/RT_a_clade/RT_pyggy/RT_crm/RT_galadriel/RT_b_clade/RT_tat/RT_athila/RT_epsilonretroviridae/RT_gammaretroviridae/RNaseH_athila/RNaseH_micropia_mdg3/RNaseH_galadriel/RNaseH_pyret/RNas…
AY_286_38049_42980	38049	42980	4932	AY_286	38049	38226	178	42806	42980	175	38045	38048	atat	42981	42984	atat														AP_micropia_mdg3/RT_badnavirus/RT_caulimovirus/RT_v_clade/RT_cavemovirus/RT_TF/RT_pyret/RT_maggy/RT_gypsy/RT_gmr1/RT_17_6/RT_micropia_mdg3/RT_spumaretroviridae/RT_412_mdg1/RT_osvaldo/RT_del/RT_csrn1/RT_cer2-3/RT_reina/RT_a_clade/RT_pyggy/RT_crm/RT_galadriel/RT_b_clade/RT_tat/RT_athila/RT_epsilonretroviridae/RT_gammaretroviridae/RNaseH_athila/RNaseH_micropia_mdg3/RNaseH_galadriel/RNaseH_pyret/RNas…
AY_323_319034_323976	319034	323976	4943	AY_323	319034	319211	178	323804	323976	173	319030	319033	atat	323977	323980	atat														AP_micropia_mdg3/RT_badnavirus/RT_caulimovirus/RT_v_clade/RT_cavemovirus/RT_TF/RT_pyret/RT_maggy/RT_gypsy/RT_gmr1/RT_17_6/RT_micropia_mdg3/RT_spumaretroviridae/RT_412_mdg1/RT_osvaldo/RT_del/RT_csrn1/RT_cer2-3/RT_reina/RT_a_clade/RT_pyggy/RT_crm/RT_galadriel/RT_b_clade/RT_tat/RT_athila/RT_epsilonretroviridae/RT_gammaretroviridae/RNaseH_athila/RNaseH_micropia_mdg3/RNaseH_galadriel/RNaseH_pyret/RNas…
AY_219_642770_644112	642770	644112	1343	AY_219	642770	642879	110	644004	644112	109	642766	642769	tgga	644113	644116	tgga														AP_micropia_mdg3
AY_34_1108397_1109641	1108397	1109641	1245	AY_34	1108397	1108634	238	1109403	1109641	239	1108393	1108396	agga	1109642	1109645	agga														AP_ddi
AY_1069_113944_118588	113944	118588	4645	AY_1069	113944	114503	560	118039	118588	550	113940	113943	tttc	118589	118592	tttc	118015	118024	ggagggaaaa	+	15									AP_csrn1/RT_v_clade/RT_micropia_mdg3/RT_maggy/RT_osvaldo/RT_galadriel/RT_17_6/RT_reina/RT_gmr1/RT_gypsy/RT_pyggy/RT_csrn1/RT_del/RT_pyret/RT_cer2-3/RT_a_clade/RT_crm/RT_TF/RT_b_clade/RT_badnavirus/RT_athila/RT_caulimovirus/RT_cavemovirus/RT_412_mdg1/RT_spumaretroviridae/RT_soymovirus/RT_tat/RT_epsilonretroviridae/RNaseH_gmr1/RNaseH_17_6/RNaseH_csrn1/RNaseH_cer2-3/RNaseH_gypsy/RNaseH_crm/RNaseH_v_…
AY_631_94223_108784	94223	108784	14562	AY_631	94223	94420	198	108580	108784	205	94219	94222	atat	108785	108788	atat														AP_csrn1/RT_v_clade/RT_maggy/RT_reina/RT_gmr1/RT_crm/RT_del/RT_csrn1/RT_micropia_mdg3/RT_pyggy/RT_osvaldo/RT_athila/RT_badnavirus/RT_17_6/RT_gypsy/RT_cer2-3/RT_pyret/RT_galadriel/RT_412_mdg1/RT_a_clade/RT_TF/RT_b_clade/RT_tat/RT_cavemovirus/RT_soymovirus/RT_caulimovirus/RT_spumaretroviridae/RT_gammaretroviridae/RT_epsilonretroviridae/RNaseH_micropia_mdg3/RNaseH_cer2-3/RNaseH_gypsy/RNaseH_17_6/RNa…
AY_33_397093_405259	397093	405259	8167	AY_33	397093	397209	117	405156	405259	104	397089	397092	ttgt	405260	405263	ttgt														AP_csrn1/RT_TF/RT_cer2-3/RT_17_6/RT_v_clade/RT_micropia_mdg3/RT_reina/RT_osvaldo/RT_csrn1/RT_maggy/RT_del/RT_pyret/RT_galadriel/RT_pyggy/RT_gmr1/RT_crm/RT_alpharetroviridae/RT_spumaretroviridae/RT_betaretroviridae/RT_badnavirus/RT_athila/RT_tat/RT_b_clade/RT_caulimovirus/RT_gypsy/RT_a_clade/RNaseH_athila/RNaseH_csrn1/RNaseH_crm/RNaseH_17_6/RNaseH_TF/RNaseH_v_clade/RNaseH_cer2-3
AY_272_56295_65107	56295	65107	8813	AY_272	56295	56401	107	65006	65107	102	56291	56294	atat	65108	65111	atat						56398	56409	+	xxx_tRNA_EU726630_11683:11751:+ Antheraea yamamai, tRNA 11683..11751 /product="tRNA-Ser" /anticodon=(pos:11712..11714,aa:Ser,seq:tga) , Antheraea yamamai mitochondrion, complete genome.	attagtagaata	4	2	1	AP_csrn1/RT_micropia_mdg3/RT_v_clade/RT_maggy/RT_osvaldo/RT_17_6/RT_reina/RT_del/RT_gmr1/RT_csrn1/RT_cer2-3/RT_pyggy/RT_crm/RT_galadriel/RT_tat/RT_TF/RT_412_mdg1/RT_athila/RT_b_clade/RT_pyret/RT_gypsy/RT_badnavirus/RT_soymovirus/RT_caulimovirus/RT_a_clade/RT_spumaretroviridae/RT_gammaretroviridae/INT_csrn1/INT_gmr1/INT_412_mdg1/INT_tat
AY_283_1786_8609	1786	8609	6824	AY_283	1786	2009	224	8396	8609	214	1780	1785	agcttt	8610	8615	agcttt														AP_csrn1/RT_cavemovirus/RT_osvaldo/RT_gypsy/RT_caulimovirus/RT_soymovirus/RT_badnavirus/RT_pyret/RT_pyggy/RT_maggy/RT_cer2-3/RT_crm/RT_del/RT_b_clade/RT_athila/RT_galadriel/RT_micropia_mdg3/RT_TF/RT_gmr1/RT_17_6/RT_a_clade/RT_v_clade/RT_csrn1/RT_tat/RT_reina/RNaseH_micropia_mdg3/RNaseH_reina/RNaseH_TF/RNaseH_17_6/RNaseH_gmr1/RNaseH_crm/RNaseH_v_clade/RNaseH_412-mdg1/RNaseH_del/RNaseH_gypsy/RNaseH…
AY_133_239607_250170	239607	250170	10564	AY_133	239607	239725	119	250040	250170	131	239602	239606	atgat	250171	250175	atgat														AP_csrn1/INT_csrn1
AY_135_649053_651001	649053	651001	1949	AY_135	649053	649869	817	650178	651001	824	649049	649052	taga	651002	651005	taga														AP_csrn1/GAG_csrn1
AY_45_288880_291765	288880	291765	2886	AY_45	288880	289056	177	291586	291765	180	288876	288879	cagg	291766	291769	cagg														AP_bel/RT_bel/RT_tas
AY_276_318408_327259	318408	327259	8852	AY_276	318408	318634	227	327029	327259	231	318404	318407	aacg	327260	327263	aacg	318614	318621	gcttgtta	-	20									AP_412_mdg1/RT_soymovirus/RT_galadriel/RT_tat/RT_TF/RT_csrn1/RT_b_clade/RT_crm/RT_a_clade/RT_pyret/RT_17_6/RT_412_mdg1/RT_gypsy/RT_del/RT_osvaldo/RT_micropia_mdg3/RT_gmr1/RT_athila/RT_cer2-3/RT_v_clade/RT_pyggy/RT_reina/RT_maggy/RT_spumaretroviridae/RT_epsilonretroviridae/RT_gammaretroviridae/RT_badnavirus/RT_cavemovirus/RT_caulimovirus/RNaseH_csrn1/RNaseH_b_clade/RNaseH_tat/RNaseH_reina/RNaseH_g…
AY_194_674985_684796	674985	684796	9812	AY_194	674985	675283	299	684499	684796	298	674979	674984	gtacgt	684797	684802	gtacgt	684487	684498	aaaaagggggag	+	1									AP_412_mdg1/RT_caulimovirus/RT_badnavirus/RT_cavemovirus/RT_v_clade/RT_pyggy/RT_del/RT_reina/RT_crm/RT_cer2-3/RT_17_6/RT_epsilonretroviridae/RT_micropia_mdg3/RT_spumaretroviridae/RT_soymovirus/RT_osvaldo/RT_csrn1/RT_pyret/RT_412_mdg1/RT_maggy/RT_TF/RT_galadriel/RT_athila/RT_gmr1/RT_gypsy/RT_tat/RT_a_clade/RNaseH_tat/RNaseH_cer2-3/RNaseH_athila/RNaseH_del/RNaseH_osvaldo/RNaseH_reina/RNaseH_galadri…
AY_649_193201_204139	193201	204139	10939	AY_649	193201	193425	225	203914	204139	226	193196	193200	tgttg	204140	204144	tgttg														AP_412_mdg1/INT_GIN1/INT_spumaretroviridae/INT_osvaldo/INT_cer2_3/INT_gmr1/INT_412_mdg1/INT_b_clade/INT_crm/INT_17_6/INT_tat/INT_csrn1/INT_pseudovirus/INT_pyggy/INT_gammaretroviridae/INT_TF/INT_reina/INT_maggy/INT_v_clade/INT_del
AY_58_98475_106006	98475	106006	7532	AY_58	98475	98712	238	105769	106006	238	98471	98474	atgt	106007	106010	atgt														AP_17_6/RT_soymovirus/RT_tat/RT_csrn1/RT_TF/RT_b_clade/RT_galadriel/RT_crm/RT_a_clade/RT_gypsy/RT_17_6/RT_epsilonretroviridae/RT_micropia_mdg3/RT_del/RT_cer2-3/RT_v_clade/RT_412_mdg1/RT_reina/RT_pyret/RT_osvaldo/RT_spumaretroviridae/RT_gmr1/RT_pyggy/RT_maggy/RT_athila/RT_gammaretroviridae/RT_badnavirus/RT_caulimovirus/RT_cavemovirus/RNaseH_tat/RNaseH_b_clade/RNaseH_csrn1/RNaseH_galadriel/RNaseH_r…

## Sheet: Solo LTRs
LTRID	element start	element end	element length	sequence	lLTR start	lLTR end	lLTR length	rLTR start	rLTR end	rLTR length	lTSD start	lTSD end	lTSD motif	rTSD start	rTSD end	rTSD motif	PPT start	PPT end	PPT motif	PPT strand	PPT offset	PBS start	PBS end	PBS strand	tRNA	tRNA motif	PBS offset	tRNA offset	PBS/tRNA edist
AY_1_35554_36964	35554	36964	1411	AY_1	35554	35810	257	36718	36964	247	35550	35553	atct	36965	36968	atct
AY_1_46243_47973	46243	47973	1731	AY_1	46243	46844	602	47356	47973	618	46239	46242	tacg	47974	47977	tacg
AY_1_68810_70895	68810	70895	2086	AY_1	68810	69741	932	69964	70895	932	68806	68809	attt	70896	70899	attt
AY_1_90258_98408	90258	98408	8151	AY_1	90258	90716	459	97955	98408	454	90254	90257	ctag	98409	98412	ctag						90716	90728	+	xxx_tRNA_HQ264055_14180:14246:- Antheraea pernyi, tRNA complement(14180..14246) /product="tRNA-Val" /note="codon recognized: GUA" , Antheraea pernyi mitochondrion, complete genome.	taattaaatatat	1	5	1
AY_1_135445_138995	135445	138995	3551	AY_1	135445	135668	224	138781	138995	215	135441	135444	agat	138996	138999	agat
AY_1_152934_157849	152934	157849	4916	AY_1	152934	153103	170	157664	157849	186	152930	152933	tgtt	157850	157853	tgtt
AY_1_190923_198665	190923	198665	7743	AY_1	190923	191066	144	198529	198665	137	190919	190922	ggca	198666	198669	ggca
AY_1_206163_207929	206163	207929	1767	AY_1	206163	206727	565	207369	207929	561	206159	206162	tttt	207930	207933	tttt
AY_1_234079_245595	234079	245595	11517	AY_1	234079	234246	168	245444	245595	152	234075	234078	acta	245596	245599	acta
AY_1_337489_339480	337489	339480	1992	AY_1	337489	337851	363	339103	339480	378	337485	337488	taaa	339481	339484	taaa
AY_1_368377_372323	368377	372323	3947	AY_1	368377	368608	232	372106	372323	218	368373	368376	atac	372324	372327	atac
AY_1_383694_385668	383694	385668	1975	AY_1	383694	384134	441	385216	385668	453	383690	383693	gatc	385669	385672	gatc	385218	385227	gaaaagaaga	+	11
AY_1_416094_417764	416094	417764	1671	AY_1	416094	416501	408	417357	417764	408	416089	416093	tattg	417765	417769	tattg
AY_1_423839_433817	423839	433817	9979	AY_1	423839	424061	223	433605	433817	213	423834	423838	aataa	433818	433822	aataa
AY_1_440559_445005	440559	445005	4447	AY_1	440559	440700	142	444863	445005	143	440554	440558	gaaaa	445006	445010	gaaaa	440704	440716	ggaagaacgagaa	-	4
AY_1_467339_471749	467339	471749	4411	AY_1	467339	467510	172	471596	471749	154	467335	467338	ccgc	471750	471753	ccgc
AY_1_525033_526539	525033	526539	1507	AY_1	525033	525503	471	526076	526539	464	525029	525032	tacc	526540	526543	tacc
AY_1_572433_574352	572433	574352	1920	AY_1	572433	573324	892	573460	574352	893	572429	572432	aaac	574353	574356	aaac
AY_1_579104_585508	579104	585508	6405	AY_1	579104	579315	212	585294	585508	215	579100	579103	ttac	585509	585512	ttac
AY_1_666972_681817	666972	681817	14846	AY_1	666972	667201	230	681583	681817	235	666965	666971	tatatat	681818	681824	tatatat
AY_1_715970_727121	715970	727121	11152	AY_1	715970	716169	200	726917	727121	205	715966	715969	agta	727122	727125	agta
AY_1_775507_777646	775507	777646	2140	AY_1	775507	775644	138	777490	777646	157	775503	775506	tttt	777647	777650	tttt
AY_1_798166_801432	798166	801432	3267	AY_1	798166	798536	371	801063	801432	370	798162	798165	atct	801433	801436	atct
AY_1_821149_829741	821149	829741	8593	AY_1	821149	821543	395	829342	829741	400	821144	821148	accat	829742	829746	accat
AY_1_857308_865425	857308	865425	8118	AY_1	857308	857440	133	865298	865425	128	857304	857307	taaa	865426	865429	taaa
AY_1_870639_885044	870639	885044	14406	AY_1	870639	870812	174	884871	885044	174	870635	870638	ttta	885045	885048	ttta	870806	870815	aaaaaaaaaa	-	6
AY_1_892480_897620	892480	897620	5141	AY_1	892480	892696	217	897396	897620	225	892476	892479	ttat	897621	897624	ttat
AY_1_929537_932895	929537	932895	3359	AY_1	929537	929781	245	932653	932895	243	929533	929536	tcac	932896	932899	tcac	929802	929811	ggaaaaaaaa	-	21
AY_1_1054895_1056545	1054895	1056545	1651	AY_1	1054895	1055031	137	1056412	1056545	134	1054891	1054894	cact	1056546	1056549	cact						1055034	1055045	+	xxx_tRNA_EU726630_5972:6037:+ Antheraea yamamai, tRNA 5972..6037 /product="tRNA-Ala" /anticodon=(pos:6002..6004,aa:Ala,seq:tgc) , Antheraea yamamai mitochondrion, complete genome.	taaatttaaatt	2	5	1
AY_1_1076540_1079139	1076540	1079139	2600	AY_1	1076540	1077434	895	1078239	1079139	901	1076536	1076539	aata	1079140	1079143	aata
AY_1_1086787_1088669	1086787	1088669	1883	AY_1	1086787	1087452	666	1088020	1088669	650	1086783	1086786	aata	1088670	1088673	aata						1088010	1088022	-	xxx_tRNA_KP762788_6253:6318:+ Antheraea pernyi, tRNA 6253..6318 /product="tRNA-Glu" , Antheraea pernyi strain Yu6 mitochondrion, complete genome.	tttataataaaaa	3	2	1
AY_1_1092141_1094638	1092141	1094638	2498	AY_1	1092141	1092512	372	1094269	1094638	370	1092137	1092140	gttt	1094639	1094642	gttt
AY_1_1119734_1122525	1119734	1122525	2792	AY_1	1119734	1119949	216	1122321	1122525	205	1119730	1119733	gaca	1122526	1122529	gaca	1122307	1122330	aaggagagaagggcaggatggaaa	+	9
AY_1_1128203_1131177	1128203	1131177	2975	AY_1	1128203	1128494	292	1130879	1131177	299	1128199	1128202	tact	1131178	1131181	tact
AY_1_1205152_1208073	1205152	1208073	2922	AY_1	1205152	1205919	768	1207303	1208073	771	1205148	1205151	aaat	1208074	1208077	aaat
AY_1_1228531_1233030	1228531	1233030	4500	AY_1	1228531	1229423	893	1232130	1233030	901	1228527	1228530	attt	1233031	1233034	attt
AY_1_1265153_1274510	1265153	1274510	9358	AY_1	1265153	1265267	115	1274390	1274510	121	1265147	1265152	taccta	1274511	1274516	taccta
AY_1_1297727_1299412	1297727	1299412	1686	AY_1	1297727	1298113	387	1299022	1299412	391	1297723	1297726	ttat	1299413	1299416	ttat
AY_1_1320436_1321766	1320436	1321766	1331	AY_1	1320436	1320625	190	1321575	1321766	192	1320432	1320435	ctaa	1321767	1321770	ctaa	1320618	1320625	aagtaaaa	-	7
AY_1_1331740_1334585	1331740	1334585	2846	AY_1	1331740	1332612	873	1333710	1334585	876	1331736	1331739	aagt	1334586	1334589	aagt
AY_1_1367727_1369180	1367727	1369180	1454	AY_1	1367727	1367898	172	1368993	1369180	188	1367723	1367726	ataa	1369181	1369184	ataa
AY_1_1376982_1384140	1376982	1384140	7159	AY_1	1376982	1377304	323	1383811	1384140	330	1376978	1376981	tatt	1384141	1384144	tatt
AY_1_1426516_1430856	1426516	1430856	4341	AY_1	1426516	1426701	186	1430669	1430856	188	1426512	1426515	gcct	1430857	1430860	gcct	1426674	1426696	gggggaggggtaaggaaaggaga	-	27
AY_1_1502872_1504327	1502872	1504327	1456	AY_1	1502872	1503250	379	1503933	1504327	395	1502868	1502871	atat	1504328	1504331	atat
AY_1_1515322_1516956	1515322	1516956	1635	AY_1	1515322	1515731	410	1516546	1516956	411	1515318	1515321	aata	1516957	1516960	aata
AY_1_1554838_1558323	1554838	1558323	3486	AY_1	1554838	1555553	716	1557619	1558323	705	1554834	1554837	gaag	1558324	1558327	gaag	1557619	1557635	ggaagggggaggggagg	+	16
AY_1_1576861_1578475	1576861	1578475	1615	AY_1	1576861	1577432	572	1577911	1578475	565	1576854	1576860	taatatg	1578476	1578482	taatatg	1577435	1577445	aagaagatgaa	-	3
AY_1_1586167_1588593	1586167	1588593	2427	AY_1	1586167	1587164	998	1587595	1588593	999	1586163	1586166	aata	1588594	1588597	aata
AY_1_1596093_1599221	1596093	1599221	3129	AY_1	1596093	1597044	952	1598277	1599221	945	1596089	1596092	cctc	1599222	1599225	cctc
AY_1_1599449_1606102	1599449	1606102	6654	AY_1	1599449	1599635	187	1605904	1606102	199	1599445	1599448	cata	1606103	1606106	cata
AY_1_1609236_1618263	1609236	1618263	9028	AY_1	1609236	1609351	116	1618146	1618263	118	1609232	1609235	ataa	1618264	1618267	ataa						1618140	1618150	-	xxx_tRNA_EU726630_5972:6037:+ Antheraea yamamai, tRNA 5972..6037 /product="tRNA-Ala" /anticodon=(pos:6002..6004,aa:Ala,seq:tgc) , Antheraea yamamai mitochondrion, complete genome.	aggtaaagtga	5	2	1
AY_1_1623617_1628798	1623617	1628798	5182	AY_1	1623617	1623842	226	1628584	1628798	215	1623613	1623616	atct	1628799	1628802	atct
AY_1_1641669_1643438	1641669	1643438	1770	AY_1	1641669	1642156	488	1642955	1643438	484	1641664	1641668	gttac	1643439	1643443	gttac
AY_1_1662480_1664874	1662480	1664874	2395	AY_1	1662480	1662881	402	1664474	1664874	401	1662476	1662479	aagt	1664875	1664878	aagt
AY_1_1667659_1675979	1667659	1675979	8321	AY_1	1667659	1667877	219	1675760	1675979	220	1667654	1667658	taaat	1675980	1675984	taaat
AY_1_1677747_1679300	1677747	1679300	1554	AY_1	1677747	1677878	132	1679171	1679300	130	1677743	1677746	gtta	1679301	1679304	gtta
AY_1_1685951_1694444	1685951	1694444	8494	AY_1	1685951	1686772	822	1693612	1694444	833	1685947	1685950	acat	1694445	1694448	acat
AY_1_1715912_1717068	1715912	1717068	1157	AY_1	1715912	1716023	112	1716964	1717068	105	1715907	1715911	atgtt	1717069	1717073	atgtt						1716019	1716029	+	xxx_tRNA_HQ264055_1:67:+ Antheraea pernyi, tRNA 1..67 /product="tRNA-Met" /note="codon recognized: AUG" , Antheraea pernyi mitochondrion, complete genome.	aaaaatggaga	5	5	1
AY_1_1730347_1732404	1730347	1732404	2058	AY_1	1730347	1731337	991	1731420	1732404	985	1730343	1730346	aatt	1732405	1732408	aatt	1731420	1731429	gaaacagaag	+	9
AY_1_1758881_1761554	1758881	1761554	2674	AY_1	1758881	1759877	997	1760558	1761554	997	1758877	1758880	taac	1761555	1761558	taac
AY_1_1769123_1781031	1769123	1781031	11909	AY_1	1769123	1769294	172	1780865	1781031	167	1769119	1769122	tcag	1781032	1781035	tcag
AY_1_1790788_1794179	1790788	1794179	3392	AY_1	1790788	1790916	129	1794039	1794179	141	1790784	1790787	tatt	1794180	1794183	tatt
AY_1_1814468_1816775	1814468	1816775	2308	AY_1	1814468	1815069	602	1816159	1816775	617	1814464	1814467	gttt	1816776	1816779	gttt
AY_1_1840934_1843691	1840934	1843691	2758	AY_1	1840934	1841144	211	1843483	1843691	209	1840930	1840933	ttct	1843692	1843695	ttct
AY_1_1877360_1890646	1877360	1890646	13287	AY_1	1877360	1877574	215	1890432	1890646	215	1877356	1877359	agaa	1890647	1890650	agaa
AY_1_1890851_1892278	1890851	1892278	1428	AY_1	1890851	1890954	104	1892179	1892278	100	1890847	1890850	ttaa	1892279	1892282	ttaa
AY_1_1943573_1945961	1943573	1945961	2389	AY_1	1943573	1944054	482	1945486	1945961	476	1943569	1943572	atgt	1945962	1945965	atgt	1944058	1944065	ggaagagg	-	4
AY_1_1966346_1968021	1966346	1968021	1676	AY_1	1966346	1966461	116	1967911	1968021	111	1966342	1966345	agtg	1968022	1968025	agtg
AY_1_2005951_2012994	2005951	2012994	7044	AY_1	2005951	2006447	497	2012505	2012994	490	2005947	2005950	ttat	2012995	2012998	ttat
AY_1_2031169_2034061	2031169	2034061	2893	AY_1	2031169	2031836	668	2033385	2034061	677	2031165	2031168	tatt	2034062	2034065	tatt
AY_1_2044805_2050635	2044805	2050635	5831	AY_1	2044805	2045025	221	2050414	2050635	222	2044799	2044804	tatata	2050636	2050641	tatata
AY_1_2059847_2072666	2059847	2072666	12820	AY_1	2059847	2060067	221	2072444	2072666	223	2059843	2059846	ttat	2072667	2072670	ttat
AY_1_2086045_2088215	2086045	2088215	2171	AY_1	2086045	2086170	126	2088091	2088215	125	2086041	2086044	caaa	2088216	2088219	caaa
AY_1_2103117_2112657	2103117	2112657	9541	AY_1	2103117	2103399	283	2112391	2112657	267	2103113	2103116	taat	2112658	2112661	taat						2103395	2103405	+	xxx_tRNA_EU726630_1:67:+ Antheraea yamamai, tRNA 1..67 /product="tRNA-Met" /anticodon=(pos:32..34,aa:Met,seq:cat) , Antheraea yamamai mitochondrion, complete genome.	ttacaaaaaag	5	1	1
AY_1_2143506_2145294	2143506	2145294	1789	AY_1	2143506	2143673	168	2145122	2145294	173	2143502	2143505	aggt	2145295	2145298	aggt	2143650	2143662	aaaagtggaaggg	-	23
AY_1_2166992_2168653	2166992	2168653	1662	AY_1	2166992	2167245	254	2168396	2168653	258	2166988	2166991	cagt	2168654	2168657	cagt
AY_1_2178863_2181630	2178863	2181630	2768	AY_1	2178863	2179099	237	2181392	2181630	239	2178859	2178862	taat	2181631	2181634	taat
AY_1_2249494_2251711	2249494	2251711	2218	AY_1	2249494	2250341	848	2250854	2251711	858	2249490	2249493	ggcg	2251712	2251715	ggcg						2250344	2250354	+	xxx_tRNA_HQ264055_9930:9994:- Antheraea pernyi, tRNA complement(9930..9994) /product="tRNA-Pro" /note="codon recognized: CCA" , Antheraea pernyi mitochondrion, complete genome.	gaaggaatata	2	5	1
AY_1_2318674_2326361	2318674	2326361	7688	AY_1	2318674	2318885	212	2326139	2326361	223	2318670	2318673	agaa	2326362	2326365	agaa
AY_1_2328478_2332790	2328478	2332790	4313	AY_1	2328478	2328884	407	2332381	2332790	410	2328474	2328477	tatt	2332791	2332794	tatt						2328881	2328891	+	xxx_tRNA_HQ264055_5573:5638:+ Antheraea pernyi, tRNA 5573..5638 /product="tRNA-Gly" /note="codon recognized: GGA" , Antheraea pernyi mitochondrion, complete genome.	atattaagata	4	5	1
AY_1_2482275_2485205	2482275	2485205	2931	AY_1	2482275	2482540	266	2484950	2485205	256	2482271	2482274	taca	2485206	2485209	taca
AY_1_2537962_2542195	2537962	2542195	4234	AY_1	2537962	2538177	216	2541979	2542195	217	2537958	2537961	tata	2542196	2542199	tata
AY_1_2596366_2604941	2596366	2604941	8576	AY_1	2596366	2596579	214	2604734	2604941	208	2596362	2596365	agaa	2604942	2604945	agaa
AY_1_2663375_2665915	2663375	2665915	2541	AY_1	2663375	2663793	419	2665494	2665915	422	2663371	2663374	tata	2665916	2665919	tata
AY_1_2707894_2718976	2707894	2718976	11083	AY_1	2707894	2708039	146	2718822	2718976	155	2707890	2707893	caaa	2718977	2718980	caaa	2718805	2718813	aaaaaaaaa	+	9
AY_1_2788256_2793762	2788256	2793762	5507	AY_1	2788256	2788469	214	2793549	2793762	214	2788252	2788255	gctg	2793763	2793766	gctg
AY_1_2799460_2813413	2799460	2813413	13954	AY_1	2799460	2799590	131	2813301	2813413	113	2799456	2799459	gcat	2813414	2813417	gcat
AY_1_2843698_2845045	2843698	2845045	1348	AY_1	2843698	2844026	329	2844715	2845045	331	2843694	2843697	tgta	2845046	2845049	tgta
AY_1_2863792_2865267	2863792	2865267	1476	AY_1	2863792	2864105	314	2864954	2865267	314	2863788	2863791	taat	2865268	2865271	taat
AY_1_2873560_2875262	2873560	2875262	1703	AY_1	2873560	2873772	213	2875046	2875262	217	2873556	2873559	tata	2875263	2875266	tata
AY_1_2938816_2943242	2938816	2943242	4427	AY_1	2938816	2939195	380	2942866	2943242	377	2938812	2938815	tgtt	2943243	2943246	tgtt	2939208	2939219	gaaagataaaaa	-	13
AY_1_3060819_3064594	3060819	3064594	3776	AY_1	3060819	3061814	996	3063602	3064594	993	3060815	3060818	tgtt	3064595	3064598	tgtt
AY_1_3075290_3076507	3075290	3076507	1218	AY_1	3075290	3075480	191	3076303	3076507	205	3075286	3075289	atca	3076508	3076511	atca
AY_1_3093411_3096334	3093411	3096334	2924	AY_1	3093411	3094193	783	3095545	3096334	790	3093406	3093410	gattt	3096335	3096339	gattt						3095530	3095540	-	xxx_tRNA_EU726630_6037:6101:+ Antheraea yamamai, tRNA 6037..6101 /product="tRNA-Arg" /anticodon=(pos:6063..6065,aa:Arg,seq:tcg) , Antheraea yamamai mitochondrion, complete genome.	taaataacgag	4	0	1
AY_1_3098534_3100330	3098534	3100330	1797	AY_1	3098534	3098972	439	3099881	3100330	450	3098530	3098533	aaat	3100331	3100334	aaat						3099867	3099878	-	xxx_tRNA_EU726630_6236:6301:+ Antheraea yamamai, tRNA 6236..6301 /product="tRNA-Glu" /anticodon=(pos:6265..6267,aa:Glu,seq:ttc) , Antheraea yamamai mitochondrion, complete genome.	ttataataattt	2	3	1
AY_1_3112804_3117491	3112804	3117491	4688	AY_1	3112804	3113389	586	3116902	3117491	590	3112800	3112803	tata	3117492	3117495	tata	3116902	3116916	aataaaatagaaaag	+	14
AY_1_3136021_3138157	3136021	3138157	2137	AY_1	3136021	3136918	898	3137253	3138157	905	3136016	3136020	gaacc	3138158	3138162	gaacc
AY_2_70497_78162	70497	78162	7666	AY_2	70497	70720	224	77943	78162	220	70493	70496	attt	78163	78166	attt
AY_2_104910_117924	104910	117924	13015	AY_2	104910	105128	219	117700	117924	225	104906	104909	taaa	117925	117928	taaa
AY_2_137552_150221	137552	150221	12670	AY_2	137552	137734	183	150039	150221	183	137548	137551	tgtg	150222	150225	tgtg
AY_2_171117_172793	171117	172793	1677	AY_2	171117	171249	133	172668	172793	126	171112	171116	tagcg	172794	172798	tagcg
AY_2_198458_204989	198458	204989	6532	AY_2	198458	199251	794	204192	204989	798	198454	198457	tttt	204990	204993	tttt
AY_2_238802_253157	238802	253157	14356	AY_2	238802	239017	216	252938	253157	220	238798	238801	atat	253158	253161	atat
AY_2_266146_278690	266146	278690	12545	AY_2	266146	266346	201	278491	278690	200	266142	266145	atta	278691	278694	atta	266368	266377	aaaagggggg	-	22
AY_2_317057_325635	317057	325635	8579	AY_2	317057	317251	195	325451	325635	185	317053	317056	ttgt	325636	325639	ttgt	325451	325460	aaaaaaaaaa	+	9
AY_2_331452_338878	331452	338878	7427	AY_2	331452	331660	209	338672	338878	207	331448	331451	catt	338879	338882	catt	331682	331691	gtgaaaaaaa	-	22
AY_2_416865_430968	416865	430968	14104	AY_2	416865	417088	224	430755	430968	214	416861	416864	aata	430969	430972	aata
AY_2_499495_513624	499495	513624	14130	AY_2	499495	499631	137	513489	513624	136	499491	499494	gtct	513625	513628	gtct
AY_2_555115_557052	555115	557052	1938	AY_2	555115	555589	475	556548	557052	505	555111	555114	tgag	557053	557056	tgag
AY_2_564075_572720	564075	572720	8646	AY_2	564075	564709	635	572078	572720	643	564071	564074	tatg	572721	572724	tatg	572086	572096	gagagataaaa	+	18
AY_2_600460_603540	600460	603540	3081	AY_2	600460	600997	538	603005	603540	536	600456	600459	ttat	603541	603544	ttat	600970	600978	aaaaagaaa	-	27
AY_2_609783_612871	609783	612871	3089	AY_2	609783	610039	257	612612	612871	260	609778	609782	gtaat	612872	612876	gtaat
AY_2_617122_618551	617122	618551	1430	AY_2	617122	617525	404	618143	618551	409	617118	617121	gtaa	618552	618555	gtaa
AY_2_659788_663024	659788	663024	3237	AY_2	659788	660503	716	662317	663024	708	659784	659787	tttt	663025	663028	tttt
AY_2_675528_677897	675528	677897	2370	AY_2	675528	675949	422	677482	677897	416	675524	675527	cata	677898	677901	cata
AY_2_681514_684114	681514	684114	2601	AY_2	681514	682511	998	683117	684114	998	681510	681513	agtt	684115	684118	agtt
AY_2_687359_700248	687359	700248	12890	AY_2	687359	687938	580	699687	700248	562	687355	687358	aaac	700249	700252	aaac
AY_2_719689_722549	719689	722549	2861	AY_2	719689	720491	803	721744	722549	806	719685	719688	aaat	722550	722553	aaat
AY_2_737239_747474	737239	747474	10236	AY_2	737239	737475	237	747250	747474	225	737235	737238	attt	747475	747478	attt						747242	747252	-	xxx_tRNA_EU726630_1415:1481:- Antheraea yamamai, tRNA complement(1415..1481) /product="tRNA-Tyr" /anticodon=(pos:complement(1446..1448),aa:Tyr,seq:gta) , Antheraea yamamai mitochondrion, complete genome.	ataaacgaaga	3	2	1
AY_2_777429_779668	777429	779668	2240	AY_2	777429	778046	618	779054	779668	615	777424	777428	aaact	779669	779673	aaact
AY_2_791592_798727	791592	798727	7136	AY_2	791592	792344	753	797986	798727	742	791588	791591	tgtg	798728	798731	tgtg	792346	792358	aaaaaaaaaaaaa	-	2
AY_2_859253_862576	859253	862576	3324	AY_2	859253	859526	274	862326	862576	251	859249	859252	gtta	862577	862580	gtta
AY_2_866568_868835	866568	868835	2268	AY_2	866568	867556	989	867842	868835	994	866564	866567	agtt	868836	868839	agtt						867830	867843	-	xxx_tRNA_HQ264055_3871:3943:+ Antheraea pernyi, tRNA 3871..3943 /product="tRNA-Asp" /note="codon recognized: GAC" , Antheraea pernyi mitochondrion, complete genome.	aaaaaaatattata	2	0	1
AY_2_871747_877812	871747	877812	6066	AY_2	871747	872287	541	877271	877812	542	871743	871746	tttt	877813	877816	tttt
AY_2_913463_914816	913463	914816	1354	AY_2	913463	913698	236	914580	914816	237	913459	913462	tgaa	914817	914820	tgaa	914563	914578	ggagaagaaataaagg	+	2
AY_2_922483_923702	922483	923702	1220	AY_2	922483	922602	120	923581	923702	122	922479	922482	aata	923703	923706	aata						922608	922618	+	xxx_tRNA_EU726630_6169:6234:+ Antheraea yamamai, tRNA 6169..6234 /product="tRNA-Ser" /anticodon=(pos:6194..6196,aa:Ser,seq:gct) , Antheraea yamamai mitochondrion, complete genome.	aatatataatg	5	3	1
AY_2_928631_930878	928631	930878	2248	AY_2	928631	929370	740	930154	930878	725	928627	928630	tttc	930879	930882	tttc
AY_2_956825_960141	956825	960141	3317	AY_2	956825	957168	344	959797	960141	345	956821	956824	tgtc	960142	960145	tgtc	957179	957187	gaaaaaaaa	-	11
AY_2_982947_994646	982947	994646	11700	AY_2	982947	983599	653	994007	994646	640	982943	982946	gttc	994647	994650	gttc
AY_2_1007536_1010277	1007536	1010277	2742	AY_2	1007536	1008525	990	1009280	1010277	998	1007532	1007535	tact	1010278	1010281	tact	1009249	1009258	gtaaaaaaaa	+	22
AY_2_1013887_1017616	1013887	1017616	3730	AY_2	1013887	1014108	222	1017407	1017616	210	1013883	1013886	taat	1017617	1017620	taat						1014113	1014123	+	xxx_tRNA_EU726630_8118:8183:- Antheraea yamamai, tRNA complement(8118..8183) /product="tRNA-His" /anticodon=(pos:complement(8151..8153),aa:His,seq:gtg) , Antheraea yamamai mitochondrion, complete genome.	taaaataaata	4	4	1
AY_2_1020510_1023356	1020510	1023356	2847	AY_2	1020510	1020675	166	1023194	1023356	163	1020506	1020509	cttc	1023357	1023360	cttc	1023210	1023219	gaaagagcaa	+	25
AY_2_1065084_1068383	1065084	1068383	3300	AY_2	1065084	1066083	1000	1067387	1068383	997	1065080	1065083	ttgt	1068384	1068387	ttgt	1067375	1067382	ggagagaa	+	5
AY_2_1088614_1102788	1088614	1102788	14175	AY_2	1088614	1088745	132	1102651	1102788	138	1088610	1088613	atat	1102789	1102792	atat
AY_2_1115858_1117077	1115858	1117077	1220	AY_2	1115858	1115992	135	1116942	1117077	136	1115854	1115857	ttgt	1117078	1117081	ttgt
AY_2_1125044_1128111	1125044	1128111	3068	AY_2	1125044	1125953	910	1127181	1128111	931	1125040	1125043	tata	1128112	1128115	tata						1127165	1127176	-	xxx_tRNA_KP762788_6329:6399:- Antheraea pernyi, tRNA complement(6329..6399) /product="tRNA-Phe" , Antheraea pernyi strain Yu6 mitochondrion, complete genome.	attttaaaatta	4	1	1
AY_2_1130244_1132081	1130244	1132081	1838	AY_2	1130244	1130520	277	1131805	1132081	277	1130240	1130243	attt	1132082	1132085	attt
AY_2_1132941_1134239	1132941	1134239	1299	AY_2	1132941	1133214	274	1133952	1134239	288	1132937	1132940	caaa	1134240	1134243	caaa	1133189	1133198	aaatagaaaa	-	25
AY_2_1182334_1184123	1182334	1184123	1790	AY_2	1182334	1182562	229	1183897	1184123	227	1182330	1182333	tatg	1184124	1184127	tatg
AY_2_1207492_1208922	1207492	1208922	1431	AY_2	1207492	1207746	255	1208673	1208922	250	1207488	1207491	tgtc	1208923	1208926	tgtc
AY_2_1213274_1215673	1213274	1215673	2400	AY_2	1213274	1213500	227	1215446	1215673	228	1213270	1213273	agta	1215674	1215677	agta
AY_2_1247219_1253492	1247219	1253492	6274	AY_2	1247219	1247420	202	1253299	1253492	194	1247215	1247218	ctgt	1253493	1253496	ctgt						1247423	1247433	+	xxx_tRNA_DQ056337_2351:2419:+ Antheraea yamamai, tRNA 2351..2419 /product="tRNA-Asp" , Antheraea yamamai cytochrome c oxidase subunit I (COX1) gene, partial cds; tRNA-Leu gene, complete sequence; cytochrome c oxidase subunit II (COX2) gene, complete cds; tRNA-Lys and tRNA-Asp genes, complete sequence; ATP synthase F0 subunit 8 (ATP8) and ATP synthase F0 subunit 6 (ATP6) genes, complete cds; and c…	aatattagtta	2	5	1
AY_2_1294924_1296539	1294924	1296539	1616	AY_2	1294924	1295032	109	1296431	1296539	109	1294920	1294923	gagt	1296540	1296543	gagt
AY_2_1346032_1359796	1346032	1359796	13765	AY_2	1346032	1346232	201	1359591	1359796	206	1346028	1346031	tata	1359797	1359800	tata	1346251	1346260	gagagaagag	-	19
AY_2_1459140_1460831	1459140	1460831	1692	AY_2	1459140	1459763	624	1460206	1460831	626	1459136	1459139	aata	1460832	1460835	aata	1460175	1460183	agaagaaga	+	23
AY_2_1499078_1500473	1499078	1500473	1396	AY_2	1499078	1499454	377	1500087	1500473	387	1499074	1499077	gaaa	1500474	1500477	gaaa
AY_2_1510345_1512448	1510345	1512448	2104	AY_2	1510345	1510553	209	1512236	1512448	213	1510340	1510344	agatt	1512449	1512453	agatt
AY_2_1512494_1524981	1512494	1524981	12488	AY_2	1512494	1512648	155	1524828	1524981	154	1512490	1512493	gtta	1524982	1524985	gtta
AY_2_1529534_1532467	1529534	1532467	2934	AY_2	1529534	1530522	989	1531475	1532467	993	1529530	1529533	ccga	1532468	1532471	ccga
AY_2_1653278_1666212	1653278	1666212	12935	AY_2	1653278	1653484	207	1666016	1666212	197	1653274	1653277	tagt	1666213	1666216	tagt						1666009	1666020	-	xxx_tRNA_HQ264055_5573:5638:+ Antheraea pernyi, tRNA 5573..5638 /product="tRNA-Gly" /note="codon recognized: GGA" , Antheraea pernyi mitochondrion, complete genome.	tatataaaaata	5	4	1
AY_2_1707913_1711608	1707913	1711608	3696	AY_2	1707913	1708730	818	1710790	1711608	819	1707909	1707912	tcaa	1711609	1711612	tcaa
AY_2_1719838_1723530	1719838	1723530	3693	AY_2	1719838	1720756	919	1722611	1723530	920	1719834	1719837	ttaa	1723531	1723534	ttaa	1722618	1722627	gaaaaggaga	+	16
AY_2_1744396_1745815	1744396	1745815	1420	AY_2	1744396	1744807	412	1745399	1745815	417	1744392	1744395	acgt	1745816	1745819	acgt
AY_2_1763496_1764985	1763496	1764985	1490	AY_2	1763496	1763863	368	1764627	1764985	359	1763492	1763495	tcta	1764986	1764989	tcta
AY_2_1776145_1777442	1776145	1777442	1298	AY_2	1776145	1776401	257	1777173	1777442	270	1776141	1776144	caca	1777443	1777446	caca
AY_2_1783377_1786402	1783377	1786402	3026	AY_2	1783377	1783844	468	1785939	1786402	464	1783373	1783376	atat	1786403	1786406	atat	1783865	1783873	aaaaaaaaa	-	21
AY_2_1811406_1812947	1811406	1812947	1542	AY_2	1811406	1811812	407	1812561	1812947	387	1811402	1811405	gtca	1812948	1812951	gtca
AY_2_1827144_1829268	1827144	1829268	2125	AY_2	1827144	1827801	658	1828628	1829268	641	1827140	1827143	catt	1829269	1829272	catt	1828609	1828625	gggaacaagaagaagaa	+	3
AY_2_1832573_1834163	1832573	1834163	1591	AY_2	1832573	1832987	415	1833775	1834163	389	1832569	1832572	tctc	1834164	1834167	tctc
AY_2_1881045_1895071	1881045	1895071	14027	AY_2	1881045	1881166	122	1894964	1895071	108	1881041	1881044	ttaa	1895072	1895075	ttaa
AY_2_1912858_1921845	1912858	1921845	8988	AY_2	1912858	1913025	168	1921662	1921845	184	1912854	1912857	aaac	1921846	1921849	aaac						1921649	1921661	-	xxx_tRNA_EU726630_5553:5619:+ Antheraea yamamai, tRNA 5553..5619 /product="tRNA-Gly" /anticodon=(pos:5583..5585,aa:Gly,seq:tcc) , Antheraea yamamai mitochondrion, complete genome.	tatattataagta	0	4	1
AY_2_1934608_1936270	1934608	1936270	1663	AY_2	1934608	1935094	487	1935785	1936270	486	1934603	1934607	aatat	1936271	1936275	aatat
AY_2_1937492_1938952	1937492	1938952	1461	AY_2	1937492	1937668	177	1938776	1938952	177	1937488	1937491	taat	1938953	1938956	taat
AY_2_1958514_1960933	1958514	1960933	2420	AY_2	1958514	1959280	767	1960195	1960933	739	1958510	1958513	tccc	1960934	1960937	tccc
AY_2_1978988_1980790	1978988	1980790	1803	AY_2	1978988	1979225	238	1980547	1980790	244	1978984	1978987	gatt	1980791	1980794	gatt	1979198	1979212	aagggaaaaaaaata	-	27
AY_2_1990581_1992083	1990581	1992083	1503	AY_2	1990581	1990718	138	1991944	1992083	140	1990577	1990580	tatt	1992084	1992087	tatt	1991913	1991920	gtggaaag	+	24
AY_2_1999966_2001179	1999966	2001179	1214	AY_2	1999966	2000106	141	2001039	2001179	141	1999962	1999965	aaac	2001180	2001183	aaac
AY_2_2052048_2057376	2052048	2057376	5329	AY_2	2052048	2052220	173	2057202	2057376	175	2052044	2052047	agtc	2057377	2057380	agtc
AY_2_2101193_2110711	2101193	2110711	9519	AY_2	2101193	2101862	670	2110035	2110711	677	2101189	2101192	attt	2110712	2110715	attt
AY_2_2147416_2157230	2147416	2157230	9815	AY_2	2147416	2147575	160	2157061	2157230	170	2147412	2147415	tata	2157231	2157234	tata	2147571	2147580	aaaaaaaaaa	-	4
AY_2_2173949_2178891	2173949	2178891	4943	AY_2	2173949	2174051	103	2178778	2178891	114	2173945	2173948	ttat	2178892	2178895	ttat
AY_2_2225387_2228152	2225387	2228152	2766	AY_2	2225387	2226039	653	2227502	2228152	651	2225381	2225386	attaat	2228153	2228158	attaat
AY_2_2268189_2270163	2268189	2270163	1975	AY_2	2268189	2268853	665	2269482	2270163	682	2268185	2268188	aaca	2270164	2270167	aaca						2268858	2268868	+	xxx_tRNA_HQ264055_3871:3943:+ Antheraea pernyi, tRNA 3871..3943 /product="tRNA-Asp" /note="codon recognized: GAC" , Antheraea pernyi mitochondrion, complete genome.	aataatatata	4	5	1
AY_2_2288107_2289961	2288107	2289961	1855	AY_2	2288107	2288775	669	2289298	2289961	664	2288103	2288106	tttt	2289962	2289965	tttt
AY_2_2315279_2316758	2315279	2316758	1480	AY_2	2315279	2315387	109	2316652	2316758	107	2315275	2315278	tata	2316759	2316762	tata	2315372	2315384	agaaggacaaaaa	-	15
AY_2_2329338_2331773	2329338	2331773	2436	AY_2	2329338	2330293	956	2330804	2331773	970	2329334	2329337	acag	2331774	2331777	acag	2330804	2330813	aaaaaaaaaa	+	9
AY_2_2343805_2345136	2343805	2345136	1332	AY_2	2343805	2343916	112	2345027	2345136	110	2343801	2343804	tgat	2345137	2345140	tgat
AY_2_2394726_2396390	2394726	2396390	1665	AY_2	2394726	2395296	571	2395824	2396390	567	2394722	2394725	cttt	2396391	2396394	cttt						2395809	2395819	-	xxx_tRNA_EU726630_1:67:+ Antheraea yamamai, tRNA 1..67 /product="tRNA-Met" /anticodon=(pos:32..34,aa:Met,seq:cat) , Antheraea yamamai mitochondrion, complete genome.	tttcaaaaaaa	4	0	1
AY_2_2439391_2452523	2439391	2452523	13133	AY_2	2439391	2439502	112	2452423	2452523	101	2439386	2439390	ttata	2452524	2452528	ttata	2439512	2439520	aaaaaaaaa	-	10
AY_2_2502215_2503810	2502215	2503810	1596	AY_2	2502215	2502722	508	2503295	2503810	516	2502211	2502214	aact	2503811	2503814	aact
AY_2_2583555_2585243	2583555	2585243	1689	AY_2	2583555	2583774	220	2585025	2585243	219	2583551	2583554	gtta	2585244	2585247	gtta
AY_2_2605929_2614831	2605929	2614831	8903	AY_2	2605929	2606139	211	2614629	2614831	203	2605925	2605928	taaa	2614832	2614835	taaa						2606135	2606145	+	xxx_tRNA_HQ264055_3777:3856:+ Antheraea pernyi, tRNA 3777..3856 /product="tRNA-Lys" /note="codon recognized: AAG" , Antheraea pernyi mitochondrion, complete genome.	aaatatattag	5	4	1
AY_2_2652678_2653856	2652678	2653856	1179	AY_2	2652678	2652791	114	2653742	2653856	115	2652674	2652677	ttat	2653857	2653860	ttat						2653732	2653742	-	xxx_tRNA_EU726630_8118:8183:- Antheraea yamamai, tRNA complement(8118..8183) /product="tRNA-His" /anticodon=(pos:complement(8151..8153),aa:His,seq:gtg) , Antheraea yamamai mitochondrion, complete genome.	taaaatggata	1	4	1
AY_2_2667926_2669741	2667926	2669741	1816	AY_2	2667926	2668063	138	2669601	2669741	141	2667922	2667925	tatt	2669742	2669745	tatt
AY_2_2707326_2709425	2707326	2709425	2100	AY_2	2707326	2708324	999	2708438	2709425	988	2707322	2707325	aaaa	2709426	2709429	aaaa	2708309	2708316	aaaaaagg	-	15
AY_2_2779216_2781319	2779216	2781319	2104	AY_2	2779216	2779811	596	2780731	2781319	589	2779212	2779215	tatt	2781320	2781323	tatt
AY_2_2783525_2784867	2783525	2784867	1343	AY_2	2783525	2783780	256	2784616	2784867	252	2783521	2783524	aaaa	2784868	2784871	aaaa
AY_2_2916398_2920845	2916398	2920845	4448	AY_2	2916398	2917392	995	2919864	2920845	982	2916394	2916397	atag	2920846	2920849	atag	2917416	2917423	agaaaaga	-	24
AY_2_2930900_2943303	2930900	2943303	12404	AY_2	2930900	2931066	167	2943143	2943303	161	2930896	2930899	ttat	2943304	2943307	ttat
AY_2_2950809_2952938	2950809	2952938	2130	AY_2	2950809	2951727	919	2952018	2952938	921	2950805	2950808	aaat	2952939	2952942	aaat	2951720	2951741	agacaagaaatgacgagggaaa	-	7
AY_2_2953759_2957073	2953759	2957073	3315	AY_2	2953759	2954758	1000	2956078	2957073	996	2953755	2953758	cagg	2957074	2957077	cagg	2956068	2956075	aaaaaaaa	+	3
AY_2_2982907_2984716	2982907	2984716	1810	AY_2	2982907	2983698	792	2983940	2984716	777	2982903	2982906	tttt	2984717	2984720	tttt						2983929	2983940	-	xxx_tRNA_EU726630_8118:8183:- Antheraea yamamai, tRNA complement(8118..8183) /product="tRNA-His" /anticodon=(pos:complement(8151..8153),aa:His,seq:gtg) , Antheraea yamamai mitochondrion, complete genome.	tttaaaatgaat	1	2	0
AY_11_22100_31876	22100	31876	9777	AY_11	22100	22297	198	31687	31876	190	22096	22099	aaaa	31877	31880	aaaa	31656	31663	aaaaaaag	+	24
AY_11_65563_68777	65563	68777	3215	AY_11	65563	66195	633	68150	68777	628	65559	65562	gtgt	68778	68781	gtgt
AY_11_98723_100889	98723	100889	2167	AY_11	98723	99722	1000	99890	100889	1000	98719	98722	attt	100890	100893	attt	99906	99917	aaaagaaataaa	+	27
AY_11_120802_122159	120802	122159	1358	AY_11	120802	121037	236	121918	122159	242	120798	120801	atat	122160	122163	atat	121899	121922	aagcggaaatagaaaaacaataaa	+	4
AY_11_137755_141971	137755	141971	4217	AY_11	137755	138153	399	141574	141971	398	137751	137754	aaaa	141972	141975	aaaa	138147	138159	ggaagaaaggaaa	-	6
AY_11_144596_146899	144596	146899	2304	AY_11	144596	145094	499	146412	146899	488	144592	144595	aacc	146900	146903	aacc	145112	145121	aaatcagtta	-	18	146395	146410	-	xxx_tRNA_HQ264055_5573:5638:+ Antheraea pernyi, tRNA 5573..5638 /product="tRNA-Gly" /note="codon recognized: GGA" , Antheraea pernyi mitochondrion, complete genome.	tttatataaaataaat	1	2	1
AY_11_146954_149202	146954	149202	2249	AY_11	146954	147650	697	148522	149202	681	146950	146953	tcag	149203	149206	tcag	148506	148514	gaagcaaag	+	8
AY_11_191259_192752	191259	192752	1494	AY_11	191259	191417	159	192597	192752	156	191255	191258	atgt	192753	192756	atgt
AY_11_208432_215391	208432	215391	6960	AY_11	208432	208611	180	215215	215391	177	208428	208431	acgt	215392	215395	acgt
AY_11_241141_245513	241141	245513	4373	AY_11	241141	242135	995	244523	245513	991	241137	241140	tagt	245514	245517	tagt
AY_11_251843_257048	251843	257048	5206	AY_11	251843	252741	899	256139	257048	910	251839	251842	aaac	257049	257052	aaac
AY_11_270282_277043	270282	277043	6762	AY_11	270282	270497	216	276829	277043	215	270278	270281	aaat	277044	277047	aaat						276812	276823	-	xxx_tRNA_EU726630_6308:6376:- Antheraea yamamai, tRNA complement(6308..6376) /product="tRNA-Phe" /anticodon=(pos:complement(6340..6342),aa:Phe,seq:gaa) , Antheraea yamamai mitochondrion, complete genome.	aaaaaataaaac	5	5	1
AY_11_300339_307408	300339	307408	7070	AY_11	300339	300637	299	307128	307408	281	300335	300338	aaga	307409	307412	aaga
AY_11_311653_313000	311653	313000	1348	AY_11	311653	311934	282	312715	313000	286	311649	311652	gagg	313001	313004	gagg	311933	311940	aaaaaaaa	-	1
AY_11_325920_339551	325920	339551	13632	AY_11	325920	326131	212	339339	339551	213	325916	325919	acac	339552	339555	acac
AY_11_371826_379977	371826	379977	8152	AY_11	371826	372005	180	379812	379977	166	371822	371825	tttt	379978	379981	tttt
AY_11_485380_496142	485380	496142	10763	AY_11	485380	485737	358	495788	496142	355	485376	485379	cgtg	496143	496146	cgtg
AY_11_711367_713041	711367	713041	1675	AY_11	711367	711688	322	712714	713041	328	711362	711366	tgtaa	713042	713046	tgtaa
AY_11_762152_766337	762152	766337	4186	AY_11	762152	762393	242	766104	766337	234	762148	762151	tatt	766338	766341	tatt
AY_11_877420_889432	877420	889432	12013	AY_11	877420	877622	203	889231	889432	202	877416	877419	atta	889433	889436	atta
AY_11_954775_969678	954775	969678	14904	AY_11	954775	954878	104	969579	969678	100	954771	954774	tctc	969679	969682	tctc
AY_11_972339_975147	972339	975147	2809	AY_11	972339	972521	183	974955	975147	193	972335	972338	cttt	975148	975151	cttt
AY_11_998996_1013873	998996	1013873	14878	AY_11	998996	999221	226	1013644	1013873	230	998992	998995	cata	1013874	1013877	cata
AY_11_1126825_1138564	1126825	1138564	11740	AY_11	1126825	1126964	140	1138433	1138564	132	1126821	1126824	tttg	1138565	1138568	tttg
AY_11_1190191_1192620	1190191	1192620	2430	AY_11	1190191	1190800	610	1192003	1192620	618	1190187	1190190	agta	1192621	1192624	agta	1190774	1190785	aaaattaaataa	-	26	1191995	1192007	-	xxx_tRNA_EU726630_11683:11751:+ Antheraea yamamai, tRNA 11683..11751 /product="tRNA-Ser" /anticodon=(pos:11712..11714,aa:Ser,seq:tga) , Antheraea yamamai mitochondrion, complete genome.	aatagacatagta	5	5	1
AY_11_1225033_1239316	1225033	1239316	14284	AY_11	1225033	1225240	208	1239109	1239316	208	1225029	1225032	attt	1239317	1239320	attt
AY_11_1273201_1281408	1273201	1281408	8208	AY_11	1273201	1273421	221	1281185	1281408	224	1273197	1273200	tata	1281409	1281412	tata
AY_11_1294713_1297740	1294713	1297740	3028	AY_11	1294713	1294876	164	1297573	1297740	168	1294709	1294712	ccag	1297741	1297744	ccag
AY_11_1331598_1344214	1331598	1344214	12617	AY_11	1331598	1331720	123	1344104	1344214	111	1331594	1331597	tgta	1344215	1344218	tgta	1344092	1344105	ggaaatagaaataa	+	1
AY_11_1464530_1466096	1464530	1466096	1567	AY_11	1464530	1465041	512	1465589	1466096	508	1464526	1464529	aaat	1466097	1466100	aaat
AY_11_1469197_1472022	1469197	1472022	2826	AY_11	1469197	1469511	315	1471683	1472022	340	1469193	1469196	aaaa	1472023	1472026	aaaa	1471696	1471703	aaaaggag	+	20
AY_11_1479592_1492073	1479592	1492073	12482	AY_11	1479592	1479767	176	1491889	1492073	185	1479588	1479591	agca	1492074	1492077	agca
AY_11_1542974_1555180	1542974	1555180	12207	AY_11	1542974	1543189	216	1554961	1555180	220	1542970	1542973	tatt	1555181	1555184	tatt
AY_11_1596617_1600524	1596617	1600524	3908	AY_11	1596617	1596915	299	1600216	1600524	309	1596613	1596616	tgta	1600525	1600528	tgta	1600189	1600200	aaaaaagaggag	+	16
AY_11_1612944_1626898	1612944	1626898	13955	AY_11	1612944	1613076	133	1626769	1626898	130	1612940	1612943	agga	1626899	1626902	agga
AY_11_1713622_1727387	1713622	1727387	13766	AY_11	1713622	1713758	137	1727252	1727387	136	1713618	1713621	aatt	1727388	1727391	aatt						1727237	1727247	-	xxx_tRNA_HQ264055_1346:1406:- Antheraea pernyi, tRNA complement(1346..1406) /product="tRNA-Cys" /note="codon recognized: UGC" , Antheraea pernyi mitochondrion, complete genome.	agcctaagtaa	4	1	1
AY_11_1771823_1775917	1771823	1775917	4095	AY_11	1771823	1772044	222	1775693	1775917	225	1771819	1771822	ctct	1775918	1775921	ctct
AY_11_1855324_1865238	1855324	1865238	9915	AY_11	1855324	1855795	472	1864776	1865238	463	1855320	1855323	aaaa	1865239	1865242	aaaa
AY_11_1885760_1888199	1885760	1888199	2440	AY_11	1885760	1885916	157	1888039	1888199	161	1885756	1885759	taac	1888200	1888203	taac
AY_11_2006389_2008480	2006389	2008480	2092	AY_11	2006389	2007215	827	2007656	2008480	825	2006381	2006388	tattacaa	2008481	2008488	tattacaa
AY_11_2066076_2078058	2066076	2078058	11983	AY_11	2066076	2066443	368	2077699	2078058	360	2066072	2066075	aaaa	2078059	2078062	aaaa
AY_11_2089583_2090767	2089583	2090767	1185	AY_11	2089583	2089739	157	2090615	2090767	153	2089578	2089582	gttta	2090768	2090772	gttta
AY_11_2117810_2127028	2117810	2127028	9219	AY_11	2117810	2118033	224	2126812	2127028	217	2117806	2117809	atat	2127029	2127032	atat
AY_11_2147329_2154384	2147329	2154384	7056	AY_11	2147329	2147536	208	2154172	2154384	213	2147325	2147328	ttta	2154385	2154388	ttta
AY_11_2259048_2261079	2259048	2261079	2032	AY_11	2259048	2259916	869	2260206	2261079	874	2259044	2259047	gccg	2261080	2261083	gccg
AY_11_2270981_2272574	2270981	2272574	1594	AY_11	2270981	2271197	217	2272363	2272574	212	2270977	2270980	aatg	2272575	2272578	aatg
AY_11_2287036_2288442	2287036	2288442	1407	AY_11	2287036	2287316	281	2288153	2288442	290	2287032	2287035	aact	2288443	2288446	aact
AY_11_2304870_2310435	2304870	2310435	5566	AY_11	2304870	2305045	176	2310254	2310435	182	2304866	2304869	gtta	2310436	2310439	gtta	2310246	2310256	aaaaaaaaaga	+	2
AY_11_2319255_2321112	2319255	2321112	1858	AY_11	2319255	2319491	237	2320875	2321112	238	2319251	2319254	tctg	2321113	2321116	tctg
AY_11_2342306_2356111	2342306	2356111	13806	AY_11	2342306	2342632	327	2355774	2356111	338	2342302	2342305	tcaa	2356112	2356115	tcaa	2342654	2342663	ggaacagaag	-	22
AY_101_11506_14201	11506	14201	2696	AY_101	11506	12498	993	13211	14201	991	11502	11505	atta	14202	14205	atta	13185	13192	gacaggaa	+	19
AY_101_19195_20642	19195	20642	1448	AY_101	19195	19497	303	20330	20642	313	19191	19194	caac	20643	20646	caac
AY_101_56219_68653	56219	68653	12435	AY_101	56219	56434	216	68444	68653	210	56215	56218	taaa	68654	68657	taaa
AY_101_75226_79501	75226	79501	4276	AY_101	75226	76211	986	78521	79501	981	75222	75225	taca	79502	79505	taca
AY_101_85118_87159	85118	87159	2042	AY_101	85118	86113	996	86173	87159	987	85114	85117	attt	87160	87163	attt
AY_101_94858_96216	94858	96216	1359	AY_101	94858	95153	296	95930	96216	287	94854	94857	tata	96217	96220	tata
AY_101_104525_119460	104525	119460	14936	AY_101	104525	104731	207	119248	119460	213	104521	104524	ctag	119461	119464	ctag						104735	104745	+	xxx_tRNA_HQ264055_3871:3943:+ Antheraea pernyi, tRNA 3871..3943 /product="tRNA-Asp" /note="codon recognized: GAC" , Antheraea pernyi mitochondrion, complete genome.	aatactatata	3	5	1
AY_101_122701_125096	122701	125096	2396	AY_101	122701	122887	187	124927	125096	170	122697	122700	gtat	125097	125100	gtat	124896	124904	aaaagaggg	+	23
AY_101_176248_190340	176248	190340	14093	AY_101	176248	176448	201	190153	190340	188	176244	176247	tata	190341	190344	tata
AY_101_295005_296381	295005	296381	1377	AY_101	295005	295135	131	296242	296381	140	295001	295004	agta	296382	296385	agta	295142	295149	gggaagaa	-	7
AY_101_319370_322233	319370	322233	2864	AY_101	319370	319569	200	322026	322233	208	319366	319369	ttca	322234	322237	ttca
AY_101_362912_364076	362912	364076	1165	AY_101	362912	363018	107	363962	364076	115	362908	362911	attc	364077	364080	attc
AY_101_378597_384301	378597	384301	5705	AY_101	378597	378914	318	383984	384301	318	378593	378596	tact	384302	384305	tact
AY_101_400459_402714	400459	402714	2256	AY_101	400459	401133	675	402041	402714	674	400455	400458	agga	402715	402718	agga	402014	402022	aaagagaaa	+	19	401134	401146	+	xxx_tRNA_EU726630_1342:1404:- Antheraea yamamai, tRNA complement(1342..1404) /product="tRNA-Cys" /anticodon=(pos:complement(1373..1375),aa:Cys,seq:gca) , Antheraea yamamai mitochondrion, complete genome.	ttagtatataatt	0	5	1
AY_101_407107_409211	407107	409211	2105	AY_101	407107	407881	775	408455	409211	757	407103	407106	aatt	409212	409215	aatt
AY_101_436289_437664	436289	437664	1376	AY_101	436289	436534	246	437422	437664	243	436285	436288	aatt	437665	437668	aatt
AY_101_450836_457321	450836	457321	6486	AY_101	450836	451092	257	457078	457321	244	450832	450835	gcgt	457322	457325	gcgt	457074	457097	agtggggaaaaatgatgagagtaa	+	19
AY_101_467875_469166	467875	469166	1292	AY_101	467875	468100	226	468938	469166	229	467871	467874	aatt	469167	469170	aatt	468075	468083	aagaggaaa	-	25
AY_101_489439_497960	489439	497960	8522	AY_101	489439	489607	169	497795	497960	166	489435	489438	tttt	497961	497964	tttt
AY_101_515267_516982	515267	516982	1716	AY_101	515267	515693	427	516561	516982	422	515262	515266	aaatc	516983	516987	aaatc
AY_101_535707_537925	535707	537925	2219	AY_101	535707	536688	982	536940	537925	986	535703	535706	aaaa	537926	537929	aaaa	536940	536948	aaaaaaaaa	+	8
AY_101_546134_547521	546134	547521	1388	AY_101	546134	546314	181	547366	547521	156	546130	546133	aaaa	547522	547525	aaaa	547335	547344	gaagtaaaag	+	22
AY_101_557767_559995	557767	559995	2229	AY_101	557767	558304	538	559446	559995	550	557763	557766	caaa	559996	559999	caaa
AY_101_565455_567934	565455	567934	2480	AY_101	565455	565788	334	567595	567934	340	565451	565454	tgtt	567935	567938	tgtt
AY_101_613416_614929	613416	614929	1514	AY_101	613416	613791	376	614549	614929	381	613411	613415	tggcg	614930	614934	tggcg
AY_101_641172_643673	641172	643673	2502	AY_101	641172	641454	283	643398	643673	276	641168	641171	gaaa	643674	643677	gaaa	643382	643391	aaggaaaaaa	+	7
AY_101_652650_654880	652650	654880	2231	AY_101	652650	653629	980	653891	654880	990	652646	652649	cggc	654881	654884	cggc
AY_101_675286_676628	675286	676628	1343	AY_101	675286	675560	275	676360	676628	269	675282	675285	aact	676629	676632	aact	676379	676386	aaaaaaaa	+	26
AY_101_679934_681337	679934	681337	1404	AY_101	679934	680162	229	681102	681337	236	679930	679933	gaaa	681338	681341	gaaa	681102	681110	caaagaaag	+	8
AY_101_743643_750921	743643	750921	7279	AY_101	743643	744556	914	749999	750921	923	743639	743642	ttat	750922	750925	ttat	744542	744550	aaaaaaaaa	-	14
AY_101_775394_777554	775394	777554	2161	AY_101	775394	775960	567	776988	777554	567	775390	775393	aaat	777555	777558	aaat
AY_101_796804_799992	796804	799992	3189	AY_101	796804	797704	901	799085	799992	908	796800	796803	tgca	799993	799996	tgca
AY_101_818074_824993	818074	824993	6920	AY_101	818074	818209	136	824851	824993	143	818070	818073	aaac	824994	824997	aaac
AY_101_825864_829849	825864	829849	3986	AY_101	825864	825987	124	829725	829849	125	825860	825863	atta	829850	829853	atta	829694	829701	aagaaaaa	+	24
AY_101_874696_884012	874696	884012	9317	AY_101	874696	874828	133	883875	884012	138	874692	874695	tttc	884013	884016	tttc
AY_101_894552_909094	894552	909094	14543	AY_101	894552	894708	157	908952	909094	143	894548	894551	aatt	909095	909098	aatt
AY_101_922815_936214	922815	936214	13400	AY_101	922815	923022	208	936005	936214	210	922811	922814	taat	936215	936218	taat
AY_101_1044917_1046196	1044917	1046196	1280	AY_101	1044917	1045172	256	1045927	1046196	270	1044913	1044916	cttc	1046197	1046200	cttc
AY_101_1108685_1123104	1108685	1123104	14420	AY_101	1108685	1108816	132	1122975	1123104	130	1108681	1108684	acaa	1123105	1123108	acaa
AY_101_1172482_1186391	1172482	1186391	13910	AY_101	1172482	1172691	210	1186183	1186391	209	1172478	1172481	ttta	1186392	1186395	ttta
AY_101_1192696_1194558	1192696	1194558	1863	AY_101	1192696	1193130	435	1194128	1194558	431	1192692	1192695	atta	1194559	1194562	atta	1193121	1193131	aaaaaaaaaag	-	9
AY_1001_108467_110438	108467	110438	1972	AY_1001	108467	108693	227	110217	110438	222	108463	108466	aata	110439	110442	aata
AY_1002_30029_36562	30029	36562	6534	AY_1002	30029	30252	224	36343	36562	220	30025	30028	caac	36563	36566	caac
AY_1002_54232_55735	54232	55735	1504	AY_1002	54232	54478	247	55484	55735	252	54228	54231	aaac	55736	55739	aaac
AY_1002_57157_58976	57157	58976	1820	AY_1002	57157	57604	448	58535	58976	442	57150	57156	atttttg	58977	58983	atttttg
AY_1002_66364_69425	66364	69425	3062	AY_1002	66364	67058	695	68752	69425	674	66360	66363	aatt	69426	69429	aatt
AY_1002_73523_79931	73523	79931	6409	AY_1002	73523	74223	701	79214	79931	718	73519	73522	tctt	79932	79935	tctt
AY_1002_84146_93542	84146	93542	9397	AY_1002	84146	84354	209	93342	93542	201	84142	84145	atta	93543	93546	atta						93331	93343	-	xxx_tRNA_EU726630_6236:6301:+ Antheraea yamamai, tRNA 6236..6301 /product="tRNA-Glu" /anticodon=(pos:6265..6267,aa:Glu,seq:ttc) , Antheraea yamamai mitochondrion, complete genome.	ataaaaatcttat	2	5	1
AY_1002_104413_107992	104413	107992	3580	AY_1002	104413	105190	778	107204	107992	789	104409	104412	gaga	107993	107996	gaga
AY_1002_141111_143011	141111	143011	1901	AY_1002	141111	141661	551	142467	143011	545	141107	141110	aata	143012	143015	aata
AY_1003_11665_15298	11665	15298	3634	AY_1003	11665	12192	528	14766	15298	533	11661	11664	tatt	15299	15302	tatt
AY_1003_56620_58596	56620	58596	1977	AY_1003	56620	56741	122	58471	58596	126	56616	56619	tttt	58597	58600	tttt
AY_1004_57426_60354	57426	60354	2929	AY_1004	57426	58092	667	59697	60354	658	57422	57425	tgtg	60355	60358	tgtg						59689	59699	-	xxx_tRNA_EU726630_5553:5619:+ Antheraea yamamai, tRNA 5553..5619 /product="tRNA-Gly" /anticodon=(pos:5583..5585,aa:Gly,seq:tcc) , Antheraea yamamai mitochondrion, complete genome.	atttactatta	3	1	1
AY_1004_86927_99549	86927	99549	12623	AY_1004	86927	87062	136	99434	99549	116	86923	86926	tata	99550	99553	tata
AY_1004_138024_140443	138024	140443	2420	AY_1004	138024	138558	535	139913	140443	531	138020	138023	aatt	140444	140447	aatt	139903	139910	agaaagaa	+	3
AY_1005_11749_25077	11749	25077	13329	AY_1005	11749	11909	161	24924	25077	154	11745	11748	ataa	25078	25081	ataa
AY_1005_50874_52685	50874	52685	1812	AY_1005	50874	51348	475	52207	52685	479	50870	50873	aatc	52686	52689	aatc
AY_1005_62290_64292	62290	64292	2003	AY_1005	62290	62628	339	63950	64292	343	62286	62289	ttga	64293	64296	ttga						63942	63953	-	xxx_tRNA_EU726630_138:206:- Antheraea yamamai, tRNA complement(138..206) /product="tRNA-Gln" /anticodon=(pos:complement(174..176),aa:Gln,seq:ttg) , Antheraea yamamai mitochondrion, complete genome.	tattntatagaa	4	3	1
AY_1005_84702_89224	84702	89224	4523	AY_1005	84702	84908	207	89020	89224	205	84698	84701	ttca	89225	89228	ttca
AY_1005_98790_100100	98790	100100	1311	AY_1005	98790	99049	260	99846	100100	255	98786	98789	gtag	100101	100104	gtag						99050	99060	+	xxx_tRNA_EU726630_8118:8183:- Antheraea yamamai, tRNA complement(8118..8183) /product="tRNA-His" /anticodon=(pos:complement(8151..8153),aa:His,seq:gtg) , Antheraea yamamai mitochondrion, complete genome.	aaaatgtatat	0	5	1
AY_1005_109829_111088	109829	111088	1260	AY_1005	109829	109996	168	110931	111088	158	109825	109828	tttt	111089	111092	tttt
AY_1005_126392_127725	126392	127725	1334	AY_1005	126392	126625	234	127480	127725	246	126388	126391	ttca	127726	127729	ttca
AY_1005_137013_143015	137013	143015	6003	AY_1005	137013	137166	154	142871	143015	145	137009	137012	tata	143016	143019	tata
AY_1006_79637_81881	79637	81881	2245	AY_1006	79637	80160	524	81353	81881	529	79633	79636	ttta	81882	81885	ttta
AY_1006_85557_92469	85557	92469	6913	AY_1006	85557	85770	214	92261	92469	209	85553	85556	taat	92470	92473	taat						85768	85778	+	xxx_tRNA_DQ056337_2351:2419:+ Antheraea yamamai, tRNA 2351..2419 /product="tRNA-Asp" , Antheraea yamamai cytochrome c oxidase subunit I (COX1) gene, partial cds; tRNA-Leu gene, complete sequence; cytochrome c oxidase subunit II (COX2) gene, complete cds; tRNA-Lys and tRNA-Asp genes, complete sequence; ATP synthase F0 subunit 8 (ATP8) and ATP synthase F0 subunit 6 (ATP6) genes, complete cds; and c…	aaaaaaatatt	3	0	1
AY_1006_107715_109632	107715	109632	1918	AY_1006	107715	108154	440	109201	109632	432	107711	107714	aaac	109633	109636	aaac
AY_1006_120708_122225	120708	122225	1518	AY_1006	120708	121223	516	121716	122225	510	120704	120707	taat	122226	122229	taat
AY_1006_134042_136056	134042	136056	2015	AY_1006	134042	134301	260	135804	136056	253	134038	134041	tatt	136057	136060	tatt
AY_1006_150081_151766	150081	151766	1686	AY_1006	150081	150541	461	151285	151766	482	150077	150080	actt	151767	151770	actt	151254	151263	aaaggaaaaa	+	22
AY_1007_8709_10492	8709	10492	1784	AY_1007	8709	9249	541	9961	10492	532	8704	8708	aaaat	10493	10497	aaaat
AY_1007_51875_53237	51875	53237	1363	AY_1007	51875	52096	222	53025	53237	213	51871	51874	aatt	53238	53241	aatt
AY_1007_87632_91734	87632	91734	4103	AY_1007	87632	87801	170	91565	91734	170	87628	87631	atac	91735	91738	atac	91547	91556	aaaaaaaaag	+	9
AY_1007_109198_113726	109198	113726	4529	AY_1007	109198	109541	344	113393	113726	334	109194	109197	tttg	113727	113730	tttg
AY_1007_128026_131919	128026	131919	3894	AY_1007	128026	128843	818	131099	131919	821	128021	128025	aattt	131920	131924	aattt
AY_1008_7201_10861	7201	10861	3661	AY_1008	7201	8067	867	9991	10861	871	7197	7200	ggtc	10862	10865	ggtc
AY_1008_11961_23536	11961	23536	11576	AY_1008	11961	12157	197	23338	23536	199	11957	11960	ttta	23537	23540	ttta						12160	12171	+	xxx_tRNA_HQ264055_6255:6319:+ Antheraea pernyi, tRNA 6255..6319 /product="tRNA-Glu" /note="codon recognized: GAA" , Antheraea pernyi mitochondrion, complete genome.	ataataaaaata	2	5	1
AY_1008_106685_111604	106685	111604	4920	AY_1008	106685	107677	993	110605	111604	1000	106681	106684	gtat	111605	111608	gtat
AY_1008_126181_132780	126181	132780	6600	AY_1008	126181	126766	586	132196	132780	585	126177	126180	attg	132781	132784	attg
AY_1008_139252_142525	139252	142525	3274	AY_1008	139252	139809	558	141953	142525	573	139248	139251	gcgt	142526	142529	gcgt
AY_1008_152414_157087	152414	157087	4674	AY_1008	152414	153412	999	156092	157087	996	152410	152413	aaca	157088	157091	aaca
AY_1008_165595_167169	165595	167169	1575	AY_1008	165595	166048	454	166723	167169	447	165591	165594	aaat	167170	167173	aaat
AY_1008_183138_184615	183138	184615	1478	AY_1008	183138	183474	337	184278	184615	338	183134	183137	tttt	184616	184619	tttt
AY_1008_191879_204620	191879	204620	12742	AY_1008	191879	192097	219	204398	204620	223	191875	191878	agtt	204621	204624	agtt
AY_1008_205195_206982	205195	206982	1788	AY_1008	205195	205778	584	206396	206982	587	205191	205194	actg	206983	206986	actg
AY_1008_209390_212071	209390	212071	2682	AY_1008	209390	210230	841	211221	212071	851	209386	209389	acac	212072	212075	acac						211210	211220	-	xxx_tRNA_DQ056337_2351:2419:+ Antheraea yamamai, tRNA 2351..2419 /product="tRNA-Asp" , Antheraea yamamai cytochrome c oxidase subunit I (COX1) gene, partial cds; tRNA-Leu gene, complete sequence; cytochrome c oxidase subunit II (COX2) gene, complete cds; tRNA-Lys and tRNA-Asp genes, complete sequence; ATP synthase F0 subunit 8 (ATP8) and ATP synthase F0 subunit 6 (ATP6) genes, complete cds; and c…	gaatatcattt	0	4	1
AY_1009_14898_17473	14898	17473	2576	AY_1009	14898	15880	983	16478	17473	996	14894	14897	taca	17474	17477	taca	15889	15900	aaagaggtaaag	-	9
AY_1009_20071_22024	20071	22024	1954	AY_1009	20071	20840	770	21244	22024	781	20067	20070	aata	22025	22028	aata	21243	21251	gagaaaaag	+	7
AY_1009_31668_33170	31668	33170	1503	AY_1009	31668	32032	365	32795	33170	376	31664	31667	tcta	33171	33174	tcta
AY_1009_50434_61635	50434	61635	11202	AY_1009	50434	50605	172	61473	61635	163	50430	50433	atta	61636	61639	atta	50583	50592	aaaaaagaaa	-	22
AY_1009_77893_80703	77893	80703	2811	AY_1009	77893	78426	534	80188	80703	516	77889	77892	ttat	80704	80707	ttat
AY_1009_126706_140341	126706	140341	13636	AY_1009	126706	126934	229	140104	140341	238	126702	126705	attt	140342	140345	attt
AY_1010_8878_10482	8878	10482	1605	AY_1010	8878	9222	345	10132	10482	351	8873	8877	ttaat	10483	10487	ttaat
AY_1010_21051_22530	21051	22530	1480	AY_1010	21051	21196	146	22381	22530	150	21047	21050	ataa	22531	22534	ataa						21200	21210	+	xxx_tRNA_EU726630_1:67:+ Antheraea yamamai, tRNA 1..67 /product="tRNA-Met" /anticodon=(pos:32..34,aa:Met,seq:cat) , Antheraea yamamai mitochondrion, complete genome.	tttaataaaaa	3	0	1
AY_1010_25025_38754	25025	38754	13730	AY_1010	25025	25226	202	38553	38754	202	25020	25024	gtata	38755	38759	gtata						38538	38549	-	xxx_tRNA_HQ264055_5573:5638:+ Antheraea pernyi, tRNA 5573..5638 /product="tRNA-Gly" /note="codon recognized: GGA" , Antheraea pernyi mitochondrion, complete genome.	tatatttaaata	3	4	1
AY_1010_89392_92718	89392	92718	3327	AY_1010	89392	90218	827	91883	92718	836	89388	89391	ggtt	92719	92722	ggtt
AY_1010_103567_106886	103567	106886	3320	AY_1010	103567	104558	992	105890	106886	997	103563	103566	aatt	106887	106890	aatt
AY_1010_125693_127482	125693	127482	1790	AY_1010	125693	126243	551	126935	127482	548	125689	125692	catc	127483	127486	catc
AY_1010_129787_132156	129787	132156	2370	AY_1010	129787	130482	696	131474	132156	683	129783	129786	taac	132157	132160	taac	130470	130479	agaaagggag	-	12
AY_1010_132224_134205	132224	134205	1982	AY_1010	132224	132901	678	133508	134205	698	132220	132223	atat	134206	134209	atat	133501	133512	aaaaaaagggag	+	4
AY_1010_140536_143248	140536	143248	2713	AY_1010	140536	140758	223	143038	143248	211	140532	140535	atat	143249	143252	atat	143029	143036	agaagaaa	+	2
AY_102_1228_12886	1228	12886	11659	AY_102	1228	1449	222	12656	12886	231	1224	1227	tatt	12887	12890	tatt
AY_102_40999_43126	40999	43126	2128	AY_102	40999	41474	476	42646	43126	481	40995	40998	ttgt	43127	43130	ttgt
AY_102_66443_76340	66443	76340	9898	AY_102	66443	66606	164	76163	76340	178	66439	66442	ggaa	76341	76344	ggaa	76163	76171	ggaaggagg	+	8
AY_102_90804_100148	90804	100148	9345	AY_102	90804	90976	173	99975	100148	174	90800	90803	atta	100149	100152	atta	90965	90974	aaaaaaaaaa	-	11
AY_102_137870_148382	137870	148382	10513	AY_102	137870	138001	132	148248	148382	135	137866	137869	acaa	148383	148386	acaa	138024	138032	gaaaaaagg	-	23
AY_102_158591_161467	158591	161467	2877	AY_102	158591	158764	174	161287	161467	181	158586	158590	tgttt	161468	161472	tgttt						158767	158778	+	xxx_tRNA_EU726630_6236:6301:+ Antheraea yamamai, tRNA 6236..6301 /product="tRNA-Glu" /anticodon=(pos:6265..6267,aa:Glu,seq:ttc) , Antheraea yamamai mitochondrion, complete genome.	tacttgataaaa	2	0	1
AY_102_186796_191964	186796	191964	5169	AY_102	186796	187009	214	191746	191964	219	186790	186795	ataaag	191965	191970	ataaag
AY_102_224688_230432	224688	230432	5745	AY_102	224688	224951	264	230176	230432	257	224684	224687	tgtg	230433	230436	tgtg
AY_102_238429_247271	238429	247271	8843	AY_102	238429	238588	160	247098	247271	174	238425	238428	tcat	247272	247275	tcat
AY_102_270794_279212	270794	279212	8419	AY_102	270794	271194	401	278814	279212	399	270790	270793	ataa	279213	279216	ataa
AY_102_319305_321392	319305	321392	2088	AY_102	319305	320300	996	320396	321392	997	319301	319304	tttg	321393	321396	tttg						320379	320391	-	xxx_tRNA_EU726630_8118:8183:- Antheraea yamamai, tRNA complement(8118..8183) /product="tRNA-His" /anticodon=(pos:complement(8151..8153),aa:His,seq:gtg) , Antheraea yamamai mitochondrion, complete genome.	aaaatggaatatt	4	5	1
AY_102_378477_382412	378477	382412	3936	AY_102	378477	378781	305	382107	382412	306	378473	378476	taat	382413	382416	taat	382121	382132	aaagaggtaaag	+	25
AY_102_431137_438563	431137	438563	7427	AY_102	431137	431242	106	438460	438563	104	431133	431136	gtta	438564	438567	gtta
AY_102_518507_530357	518507	530357	11851	AY_102	518507	518714	208	530154	530357	204	518501	518506	atttta	530358	530363	atttta
AY_102_550383_551861	550383	551861	1479	AY_102	550383	550727	345	551523	551861	339	550379	550382	ggtt	551862	551865	ggtt
AY_102_566863_568624	566863	568624	1762	AY_102	566863	567541	679	567937	568624	688	566859	566862	catg	568625	568628	catg
AY_102_602969_618380	602969	618380	15412	AY_102	602969	603678	710	617678	618380	703	602965	602968	gtgg	618381	618384	gtgg
AY_102_713680_715313	713680	715313	1634	AY_102	713680	713823	144	715162	715313	152	713676	713679	aata	715314	715317	aata
AY_102_755970_768426	755970	768426	12457	AY_102	755970	756174	205	768218	768426	209	755966	755969	ttta	768427	768430	ttta
AY_102_802828_808205	802828	808205	5378	AY_102	802828	803006	179	808028	808205	178	802824	802827	aaaa	808206	808209	aaaa
AY_102_822210_826187	822210	826187	3978	AY_102	822210	822431	222	825965	826187	223	822205	822209	ttagt	826188	826192	ttagt
AY_102_845081_847051	845081	847051	1971	AY_102	845081	845301	221	846835	847051	217	845077	845080	ttat	847052	847055	ttat						845298	845308	+	xxx_tRNA_HQ264055_3777:3856:+ Antheraea pernyi, tRNA 3777..3856 /product="tRNA-Lys" /note="codon recognized: AAG" , Antheraea pernyi mitochondrion, complete genome.	aaaatataatt	4	3	1
AY_102_874024_875866	874024	875866	1843	AY_102	874024	874213	190	875686	875866	181	874020	874023	tttg	875867	875870	tttg	874213	874223	ggaaatgaagg	-	0
AY_102_882429_885106	882429	885106	2678	AY_102	882429	883426	998	884110	885106	997	882425	882428	gtac	885107	885110	gtac
AY_102_899105_903054	899105	903054	3950	AY_102	899105	899785	681	902383	903054	672	899101	899104	tgtc	903055	903058	tgtc	902359	902381	gggggagggaacgaggagagggg	+	2
AY_102_910896_917594	910896	917594	6699	AY_102	910896	911042	147	917461	917594	134	910892	910895	cgaa	917595	917598	cgaa	911066	911073	gggggagg	-	24
AY_102_937697_945850	937697	945850	8154	AY_102	937697	937991	295	945563	945850	288	937693	937696	tgta	945851	945854	tgta
AY_102_977780_979229	977780	979229	1450	AY_102	977780	978005	226	978996	979229	234	977776	977779	taca	979230	979233	taca
AY_102_989808_991540	989808	991540	1733	AY_102	989808	990302	495	991036	991540	505	989804	989807	ccat	991541	991544	ccat
AY_102_991982_994293	991982	994293	2312	AY_102	991982	992947	966	993337	994293	957	991978	991981	atgt	994294	994297	atgt
AY_102_1003202_1004736	1003202	1004736	1535	AY_102	1003202	1003686	485	1004235	1004736	502	1003198	1003201	agaa	1004737	1004740	agaa
AY_102_1012270_1023346	1012270	1023346	11077	AY_102	1012270	1012541	272	1023073	1023346	274	1012266	1012269	ttgc	1023347	1023350	ttgc						1012545	1012557	+	xxx_tRNA_EU726630_6308:6376:- Antheraea yamamai, tRNA complement(6308..6376) /product="tRNA-Phe" /anticodon=(pos:complement(6340..6342),aa:Phe,seq:gaa) , Antheraea yamamai mitochondrion, complete genome.	aaaaatcaaaaca	3	5	1
AY_102_1042119_1044583	1042119	1044583	2465	AY_102	1042119	1042970	852	1043738	1044583	846	1042115	1042118	atac	1044584	1044587	atac
AY_102_1091495_1094093	1091495	1094093	2599	AY_102	1091495	1092289	795	1093303	1094093	791	1091491	1091494	catg	1094094	1094097	catg
AY_102_1101059_1103886	1101059	1103886	2828	AY_102	1101059	1101179	121	1103776	1103886	111	1101055	1101058	taca	1103887	1103890	taca						1101181	1101191	+	xxx_tRNA_EU726630_1415:1481:- Antheraea yamamai, tRNA complement(1415..1481) /product="tRNA-Tyr" /anticodon=(pos:complement(1446..1448),aa:Tyr,seq:gta) , Antheraea yamamai mitochondrion, complete genome.	taatataaaga	1	0	1
AY_102_1133142_1137275	1133142	1137275	4134	AY_102	1133142	1134126	985	1136295	1137275	981	1133138	1133141	tggt	1137276	1137279	tggt	1136264	1136271	gaaaaaaa	+	24
AY_102_1148330_1151781	1148330	1151781	3452	AY_102	1148330	1148542	213	1151561	1151781	221	1148326	1148329	gcga	1151782	1151785	gcga
AY_102_1160649_1162033	1160649	1162033	1385	AY_102	1160649	1161029	381	1161661	1162033	373	1160645	1160648	tatt	1162034	1162037	tatt
AY_102_1164320_1166696	1164320	1166696	2377	AY_102	1164320	1164962	643	1166049	1166696	648	1164316	1164319	tgat	1166697	1166700	tgat	1164970	1164979	aaggaaaaaa	-	8
AY_102_1187737_1189555	1187737	1189555	1819	AY_102	1187737	1188227	491	1189069	1189555	487	1187733	1187736	ttcg	1189556	1189559	ttcg
AY_102_1192225_1194012	1192225	1194012	1788	AY_102	1192225	1192729	505	1193508	1194012	505	1192221	1192224	tatt	1194013	1194016	tatt						1192730	1192741	+	xxx_tRNA_HQ264055_3871:3943:+ Antheraea pernyi, tRNA 3871..3943 /product="tRNA-Asp" /note="codon recognized: GAC" , Antheraea pernyi mitochondrion, complete genome.	aatataatatat	0	5	1
AY_1011_18033_20303	18033	20303	2271	AY_1011	18033	18313	281	20022	20303	282	18027	18032	attttt	20304	20309	attttt						20007	20017	-	xxx_tRNA_KP762788_8141:8209:- Antheraea pernyi, tRNA complement(8141..8209) /product="tRNA-His" , Antheraea pernyi strain Yu6 mitochondrion, complete genome.	taacatgacac	4	4	1
AY_1011_33826_36061	33826	36061	2236	AY_1011	33826	34417	592	35458	36061	604	33822	33825	tttt	36062	36065	tttt
AY_1011_75369_76725	75369	76725	1357	AY_1011	75369	75646	278	76450	76725	276	75365	75368	agat	76726	76729	agat
AY_1011_82832_87933	82832	87933	5102	AY_1011	82832	83077	246	87693	87933	241	82827	82831	aataa	87934	87938	aataa
AY_1011_95603_99347	95603	99347	3745	AY_1011	95603	95706	104	99242	99347	106	95599	95602	gttt	99348	99351	gttt
AY_1011_107804_111995	107804	111995	4192	AY_1011	107804	108648	845	111142	111995	854	107800	107803	ctat	111996	111999	ctat
AY_1011_113633_116091	113633	116091	2459	AY_1011	113633	114234	602	115501	116091	591	113629	113632	gcta	116092	116095	gcta
AY_1011_117246_129951	117246	129951	12706	AY_1011	117246	117584	339	129628	129951	324	117242	117245	aaaa	129952	129955	aaaa
AY_1012_554_2108	554	2108	1555	AY_1012	554	1099	546	1560	2108	549	550	553	ttac	2109	2112	ttac
AY_1012_17426_18956	17426	18956	1531	AY_1012	17426	17879	454	18493	18956	464	17422	17425	atgg	18957	18960	atgg
AY_1012_34811_36652	34811	36652	1842	AY_1012	34811	35434	624	36032	36652	621	34807	34810	ttag	36653	36656	ttag	35407	35414	gggagaaa	-	27
AY_1012_38787_45126	38787	45126	6340	AY_1012	38787	38914	128	44997	45126	130	38783	38786	tatt	45127	45130	tatt
AY_1012_45864_47586	45864	47586	1723	AY_1012	45864	46484	621	46958	47586	629	45860	45863	aaat	47587	47590	aaat	46486	46493	gaagaaaa	-	2
AY_1012_61760_63738	61760	63738	1979	AY_1012	61760	61929	170	63589	63738	150	61756	61759	tgga	63739	63742	tgga
AY_1012_75003_83000	75003	83000	7998	AY_1012	75003	75159	157	82850	83000	151	74999	75002	taag	83001	83004	taag
AY_1012_88738_91057	88738	91057	2320	AY_1012	88738	89568	831	90234	91057	824	88734	88737	attt	91058	91061	attt
AY_1012_135361_137120	135361	137120	1760	AY_1012	135361	135526	166	136952	137120	169	135357	135360	tgta	137121	137124	tgta	136952	136962	aaataaaaaaa	+	10
AY_1012_150404_154135	150404	154135	3732	AY_1012	150404	150583	180	153960	154135	176	150399	150403	ttcaa	154136	154140	ttcaa
AY_1012_216020_217630	216020	217630	1611	AY_1012	216020	216275	256	217368	217630	263	216016	216019	ttct	217631	217634	ttct
AY_1012_240464_242018	240464	242018	1555	AY_1012	240464	240901	438	241570	242018	449	240460	240463	ctaa	242019	242022	ctaa						241555	241566	-	xxx_tRNA_EU726630_138:206:- Antheraea yamamai, tRNA complement(138..206) /product="tRNA-Gln" /anticodon=(pos:complement(174..176),aa:Gln,seq:ttg) , Antheraea yamamai mitochondrion, complete genome.	ttatattttata	3	0	0
AY_1013_6258_16373	6258	16373	10116	AY_1013	6258	6383	126	16236	16373	138	6254	6257	tgta	16374	16377	tgta						6379	6389	+	xxx_tRNA_EU726630_12710:12780:- Antheraea yamamai, tRNA complement(12710..12780) /product="tRNA-Leu" /anticodon=(pos:complement(12748..12750),aa:Leu,seq:tag) , Antheraea yamamai mitochondrion, complete genome.	tactagctata	5	0	1
AY_1013_70581_72054	70581	72054	1474	AY_1013	70581	71006	426	71628	72054	427	70577	70580	attt	72055	72058	attt
AY_1013_75722_78605	75722	78605	2884	AY_1013	75722	76711	990	77606	78605	1000	75718	75721	aaag	78606	78609	aaag						77590	77600	-	xxx_tRNA_DQ056337_2351:2419:+ Antheraea yamamai, tRNA 2351..2419 /product="tRNA-Asp" , Antheraea yamamai cytochrome c oxidase subunit I (COX1) gene, partial cds; tRNA-Leu gene, complete sequence; cytochrome c oxidase subunit II (COX2) gene, complete cds; tRNA-Lys and tRNA-Asp genes, complete sequence; ATP synthase F0 subunit 8 (ATP8) and ATP synthase F0 subunit 6 (ATP6) genes, complete cds; and c…	aaaagaatatt	5	0	0
AY_1013_82309_84482	82309	84482	2174	AY_1013	82309	82815	507	83969	84482	514	82305	82308	tagc	84483	84486	tagc	82788	82807	gaaaaaaaaaaaaaaagcga	-	27
AY_1013_113315_128041	113315	128041	14727	AY_1013	113315	113538	224	127824	128041	218	113311	113314	atac	128042	128045	atac
AY_1013_135582_138402	135582	138402	2821	AY_1013	135582	135899	318	138083	138402	320	135577	135581	ttata	138403	138407	ttata	135876	135884	aaaaaaaaa	-	23
AY_1014_12252_14905	12252	14905	2654	AY_1014	12252	12933	682	14223	14905	683	12248	12251	ctat	14906	14909	ctat	12907	12915	aaaaaaaaa	-	26
AY_1014_25435_33078	25435	33078	7644	AY_1014	25435	25646	212	32862	33078	217	25431	25434	atta	33079	33082	atta						25649	25660	+	xxx_tRNA_KP762788_6329:6399:- Antheraea pernyi, tRNA complement(6329..6399) /product="tRNA-Phe" , Antheraea pernyi strain Yu6 mitochondrion, complete genome.	atttaagaatta	2	1	1
AY_1014_63233_64550	63233	64550	1318	AY_1014	63233	63424	192	64364	64550	187	63229	63232	gtaa	64551	64554	gtaa
AY_1014_92198_97774	92198	97774	5577	AY_1014	92198	92884	687	97096	97774	679	92194	92197	aagt	97775	97778	aagt	97074	97081	gaggaagg	+	15
AY_1014_130191_136169	130191	136169	5979	AY_1014	130191	130504	314	135861	136169	309	130187	130190	atat	136170	136173	atat
AY_1015_13927_28183	13927	28183	14257	AY_1015	13927	14102	176	27999	28183	185	13923	13926	ttaa	28184	28187	ttaa
AY_1015_38945_40894	38945	40894	1950	AY_1015	38945	39663	719	40177	40894	718	38941	38944	agat	40895	40898	agat
AY_1015_46244_53194	46244	53194	6951	AY_1015	46244	46352	109	53084	53194	111	46239	46243	atcaa	53195	53199	atcaa
AY_1015_77166_81764	77166	81764	4599	AY_1015	77166	77273	108	81662	81764	103	77162	77165	agta	81765	81768	agta	77250	77276	ggggggagagggagggaggggagggaa	-	23
AY_1015_97418_112372	97418	112372	14955	AY_1015	97418	97564	147	112239	112372	134	97414	97417	atac	112373	112376	atac
AY_1015_116591_131739	116591	131739	15149	AY_1015	116591	116791	201	131539	131739	201	116587	116590	tata	131740	131743	tata
AY_1016_3995_5365	3995	5365	1371	AY_1016	3995	4235	241	5128	5365	238	3991	3994	tata	5366	5369	tata
AY_1016_6547_10305	6547	10305	3759	AY_1016	6547	6970	424	9878	10305	428	6543	6546	gtaa	10306	10309	gtaa
AY_1016_15076_24814	15076	24814	9739	AY_1016	15076	15288	213	24604	24814	211	15072	15075	tata	24815	24818	tata	15301	15315	aaaaaaaaaaaacaa	-	13
AY_1016_51868_53081	51868	53081	1214	AY_1016	51868	52003	136	52947	53081	135	51864	51867	tttt	53082	53085	tttt	52948	52963	ggggcaaaaaaaaaaa	+	16
AY_1016_69772_78314	69772	78314	8543	AY_1016	69772	69969	198	78120	78314	195	69768	69771	ccac	78315	78318	ccac	78124	78147	gggggagaagggggaagggaaggg	+	27
AY_1016_79682_87004	79682	87004	7323	AY_1016	79682	79821	140	86871	87004	134	79678	79681	tgag	87005	87008	tgag
AY_1016_92543_97634	92543	97634	5092	AY_1016	92543	92721	179	97466	97634	169	92539	92542	cgtg	97635	97638	cgtg
AY_1016_102951_104498	102951	104498	1548	AY_1016	102951	103121	171	104334	104498	165	102947	102950	aaaa	104499	104502	aaaa
AY_1016_113071_115068	113071	115068	1998	AY_1016	113071	113809	739	114330	115068	739	113067	113070	ctat	115069	115072	ctat
AY_1017_9491_19811	9491	19811	10321	AY_1017	9491	9603	113	19690	19811	122	9487	9490	aacc	19812	19815	aacc	19659	19679	ggggaggggtcgaggagaggg	+	11
AY_1017_27525_33185	27525	33185	5661	AY_1017	27525	27666	142	33039	33185	147	27521	27524	acct	33186	33189	acct	27673	27697	gaggaaagtggaaggggaggggagg	-	7
AY_1017_36074_37951	36074	37951	1878	AY_1017	36074	36286	213	37738	37951	214	36070	36073	ttta	37952	37955	ttta
AY_1017_49261_54731	49261	54731	5471	AY_1017	49261	50042	782	53949	54731	783	49257	49260	ccgg	54732	54735	ccgg
AY_1017_64221_68216	64221	68216	3996	AY_1017	64221	64455	235	67971	68216	246	64217	64220	tcaa	68217	68220	tcaa
AY_1017_90564_105550	90564	105550	14987	AY_1017	90564	90684	121	105432	105550	119	90559	90563	ctctt	105551	105555	ctctt
AY_1017_131961_134949	131961	134949	2989	AY_1017	131961	132122	162	134804	134949	146	131957	131960	taaa	134950	134953	taaa
AY_1018_28925_30699	28925	30699	1775	AY_1018	28925	29595	671	30016	30699	684	28921	28924	caaa	30700	30703	caaa
AY_1018_34759_40159	34759	40159	5401	AY_1018	34759	35755	997	39164	40159	996	34755	34758	taat	40160	40163	taat
AY_1018_59617_63744	59617	63744	4128	AY_1018	59617	60439	823	62915	63744	830	59613	59616	tgct	63745	63748	tgct
AY_1018_79763_81822	79763	81822	2060	AY_1018	79763	80709	947	80869	81822	954	79759	79762	gtca	81823	81826	gtca
AY_1018_86274_89360	86274	89360	3087	AY_1018	86274	87202	929	88431	89360	930	86270	86273	tgaa	89361	89364	tgaa
AY_1018_96790_100894	96790	100894	4105	AY_1018	96790	97424	635	100262	100894	633	96786	96789	taga	100895	100898	taga	97403	97415	aaaaatagaaaga	-	21
AY_1018_108260_109828	108260	109828	1569	AY_1018	108260	108737	478	109343	109828	486	108256	108259	atta	109829	109832	atta	108710	108717	aaaaacga	-	27
AY_1018_122968_126212	122968	126212	3245	AY_1018	122968	123115	148	126068	126212	145	122964	122967	tagt	126213	126216	tagt
AY_1018_130150_133658	130150	133658	3509	AY_1018	130150	130551	402	133254	133658	405	130146	130149	gaaa	133659	133662	gaaa
AY_1019_25534_32342	25534	32342	6809	AY_1019	25534	25745	212	32125	32342	218	25530	25533	tatt	32343	32346	tatt	32109	32120	aaagaagtaaag	+	5
AY_1019_54078_56186	54078	56186	2109	AY_1019	54078	54571	494	55694	56186	493	54074	54077	gatt	56187	56190	gatt
AY_1019_95621_97912	95621	97912	2292	AY_1019	95621	96513	893	97018	97912	895	95616	95620	cgttt	97913	97917	cgttt
AY_1019_120005_126088	120005	126088	6084	AY_1019	120005	121004	1000	125091	126088	998	120001	120004	ttaa	126089	126092	ttaa	120998	121005	gaaaaaag	-	6
AY_1020_8059_11003	8059	11003	2945	AY_1020	8059	8312	254	10734	11003	270	8055	8058	taat	11004	11007	taat
AY_1020_45095_49602	45095	49602	4508	AY_1020	45095	45230	136	49468	49602	135	45091	45094	tgtt	49603	49606	tgtt
AY_1020_50626_59951	50626	59951	9326	AY_1020	50626	50789	164	59795	59951	157	50622	50625	cttt	59952	59955	cttt
AY_1020_76764_78611	76764	78611	1848	AY_1020	76764	77175	412	78209	78611	403	76760	76763	gtga	78612	78615	gtga
AY_1020_84046_91337	84046	91337	7292	AY_1020	84046	84429	384	90962	91337	376	84042	84045	gaaa	91338	91341	gaaa
AY_103_23900_26078	23900	26078	2179	AY_103	23900	24091	192	25890	26078	189	23896	23899	gaca	26079	26082	gaca
AY_103_45065_55353	45065	55353	10289	AY_103	45065	45210	146	55214	55353	140	45061	45064	acat	55354	55357	acat
AY_103_61388_63123	61388	63123	1736	AY_103	61388	61843	456	62656	63123	468	61384	61387	aatt	63124	63127	aatt						61845	61857	+	xxx_tRNA_EU726630_5972:6037:+ Antheraea yamamai, tRNA 5972..6037 /product="tRNA-Ala" /anticodon=(pos:6002..6004,aa:Ala,seq:tgc) , Antheraea yamamai mitochondrion, complete genome.	aagataaattgaa	1	1	1
AY_103_75256_86262	75256	86262	11007	AY_103	75256	75372	117	86146	86262	117	75251	75255	tgaga	86263	86267	tgaga
AY_103_101852_110917	101852	110917	9066	AY_103	101852	102222	371	110552	110917	366	101848	101851	tttt	110918	110921	tttt	110526	110534	gagagagga	+	18
AY_103_153816_167559	153816	167559	13744	AY_103	153816	154022	207	167343	167559	217	153812	153815	tttt	167560	167563	tttt
AY_103_200533_204597	200533	204597	4065	AY_103	200533	200741	209	204393	204597	205	200528	200532	caaat	204598	204602	caaat
AY_103_239990_255174	239990	255174	15185	AY_103	239990	240264	275	254898	255174	277	239986	239989	caaa	255175	255178	caaa	240287	240295	aaaaaggaa	-	23
AY_103_368475_370915	368475	370915	2441	AY_103	368475	369009	535	370390	370915	526	368471	368474	aata	370916	370919	aata
AY_103_446804_461108	446804	461108	14305	AY_103	446804	446933	130	460982	461108	127	446800	446803	taaa	461109	461112	taaa	446953	446960	aaaagaaa	-	20
AY_103_477817_485643	477817	485643	7827	AY_103	477817	477969	153	485493	485643	151	477813	477816	attt	485644	485647	attt
AY_103_501549_506353	501549	506353	4805	AY_103	501549	501667	119	506232	506353	122	501545	501548	tcct	506354	506357	tcct
AY_103_543326_554485	543326	554485	11160	AY_103	543326	543435	110	554379	554485	107	543322	543325	cgaa	554486	554489	cgaa
AY_103_569915_578975	569915	578975	9061	AY_103	569915	570075	161	578819	578975	157	569911	569914	aaac	578976	578979	aaac	570099	570106	gaaaaaaa	-	24
AY_103_602698_616891	602698	616891	14194	AY_103	602698	603024	327	616553	616891	339	602694	602697	tact	616892	616895	tact
AY_103_689474_696661	689474	696661	7188	AY_103	689474	689591	118	696538	696661	124	689470	689473	gaaa	696662	696665	gaaa	696539	696547	aaaaaaaaa	+	9
AY_103_698009_711061	698009	711061	13053	AY_103	698009	698186	178	710893	711061	169	698005	698008	ttac	711062	711065	ttac
AY_103_716384_720368	716384	720368	3985	AY_103	716384	716960	577	719792	720368	577	716380	716383	ccac	720369	720372	ccac
AY_103_725246_727282	725246	727282	2037	AY_103	725246	725396	151	727129	727282	154	725241	725245	tatga	727283	727287	tatga
AY_103_813414_817569	813414	817569	4156	AY_103	813414	813847	434	817149	817569	421	813410	813413	aata	817570	817573	aata	813840	813847	aagaaaga	-	7
AY_103_842629_847311	842629	847311	4683	AY_103	842629	843622	994	846315	847311	997	842625	842628	ctac	847312	847315	ctac	843637	843647	ggaataaaagg	-	15
AY_103_912938_916081	912938	916081	3144	AY_103	912938	913392	455	915619	916081	463	912934	912937	tttt	916082	916085	tttt	915626	915638	gacaaaaaaaaaa	+	19
AY_103_926806_929668	926806	929668	2863	AY_103	926806	927607	802	928877	929668	792	926802	926805	gtta	929669	929672	gtta
AY_103_937972_943884	937972	943884	5913	AY_103	937972	938196	225	943665	943884	220	937968	937971	agat	943885	943888	agat
AY_103_1017284_1018604	1017284	1018604	1321	AY_103	1017284	1017414	131	1018482	1018604	123	1017280	1017283	aata	1018605	1018608	aata
AY_103_1020354_1032579	1020354	1032579	12226	AY_103	1020354	1020478	125	1032456	1032579	124	1020350	1020353	tctt	1032580	1032583	tctt
AY_103_1061144_1070547	1061144	1070547	9404	AY_103	1061144	1061267	124	1070417	1070547	131	1061140	1061143	actt	1070548	1070551	actt	1070432	1070440	agggaaaaa	+	23
AY_103_1105683_1116450	1105683	1116450	10768	AY_103	1105683	1105798	116	1116334	1116450	117	1105679	1105682	ttgt	1116451	1116454	ttgt
AY_103_1166966_1172880	1166966	1172880	5915	AY_103	1166966	1167106	141	1172731	1172880	150	1166962	1166965	taaa	1172881	1172884	taaa	1172730	1172737	aaaagaag	+	6
AY_1021_87_1489	87	1489	1403	AY_1021	87	201	115	1364	1489	126	83	86	tgta	1490	1493	tgta
AY_1021_1889_3429	1889	3429	1541	AY_1021	1889	2280	392	3052	3429	378	1885	1888	atat	3430	3433	atat	3066	3074	aagagagaa	+	22
AY_1021_8380_17388	8380	17388	9009	AY_1021	8380	8515	136	17250	17388	139	8376	8379	atat	17389	17392	atat
AY_1021_26887_28314	26887	28314	1428	AY_1021	26887	27094	208	28114	28314	201	26883	26886	agat	28315	28318	agat	28114	28124	aagaaaaaaaa	+	10
AY_1021_48930_51538	48930	51538	2609	AY_1021	48930	49113	184	51353	51538	186	48926	48929	atgg	51539	51542	atgg	49086	49110	ggggaagggggagggggaggggagg	-	27
AY_1021_63505_65127	63505	65127	1623	AY_1021	63505	64090	586	64533	65127	595	63501	63504	aata	65128	65131	aata
AY_1021_80741_82838	80741	82838	2098	AY_1021	80741	81348	608	82232	82838	607	80737	80740	atgc	82839	82842	atgc
AY_1021_112261_114468	112261	114468	2208	AY_1021	112261	113246	986	113469	114468	1000	112257	112260	gtta	114469	114472	gtta
AY_1021_122835_124436	122835	124436	1602	AY_1021	122835	123015	181	124264	124436	173	122831	122834	agat	124437	124440	agat						123020	123033	+	xxx_tRNA_KP762788_6329:6399:- Antheraea pernyi, tRNA complement(6329..6399) /product="tRNA-Phe" , Antheraea pernyi strain Yu6 mitochondrion, complete genome.	aaaatttaaaataa	4	5	1
AY_1021_129258_132379	129258	132379	3122	AY_1021	129258	129772	515	131871	132379	509	129254	129257	aact	132380	132383	aact
AY_1022_158_7360	158	7360	7203	AY_1022	158	366	209	7160	7360	201	154	157	gtaa	7361	7364	gtaa
AY_1022_27355_37653	27355	37653	10299	AY_1022	27355	27504	150	37513	37653	141	27351	27354	aaat	37654	37657	aaat	27485	27493	gaaaaagaa	-	19
AY_1022_49252_51891	49252	51891	2640	AY_1022	49252	50021	770	51139	51891	753	49248	49251	tttc	51892	51895	tttc						51133	51143	-	xxx_tRNA_EU726630_6102:6166:+ Antheraea yamamai, tRNA 6102..6166 /product="tRNA-Asn" /anticodon=(pos:6132..6134,aa:Asn,seq:gtt) , Antheraea yamamai mitochondrion, complete genome.	taataggaata	5	2	1
AY_1022_78257_80200	78257	80200	1944	AY_1022	78257	78660	404	79789	80200	412	78253	78256	atac	80201	80204	atac
AY_1022_101992_103275	101992	103275	1284	AY_1022	101992	102207	216	103066	103275	210	101988	101991	taag	103276	103279	taag
AY_1022_105434_107662	105434	107662	2229	AY_1022	105434	106429	996	106666	107662	997	105430	105433	caaa	107663	107666	caaa
AY_1022_120038_121708	120038	121708	1671	AY_1022	120038	120310	273	121438	121708	271	120034	120037	aaaa	121709	121712	aaaa
AY_1022_127817_129580	127817	129580	1764	AY_1022	127817	128326	510	129068	129580	513	127813	127816	atat	129581	129584	atat
AY_1022_133837_135242	133837	135242	1406	AY_1022	133837	134061	225	135018	135242	225	133832	133836	atatt	135243	135247	atatt
AY_1023_1968_13678	1968	13678	11711	AY_1023	1968	2169	202	13481	13678	198	1964	1967	ataa	13679	13682	ataa
AY_1023_36413_42253	36413	42253	5841	AY_1023	36413	36893	481	41765	42253	489	36408	36412	ctcgt	42254	42258	ctcgt	36915	36924	caagaaggga	-	22
AY_1023_43954_45526	43954	45526	1573	AY_1023	43954	44064	111	45404	45526	123	43950	43953	ataa	45527	45530	ataa
AY_1023_61746_62971	61746	62971	1226	AY_1023	61746	61856	111	62854	62971	118	61742	61745	tatg	62972	62975	tatg	61861	61869	aaaagaaaa	-	5
AY_1023_72161_73511	72161	73511	1351	AY_1023	72161	72279	119	73399	73511	113	72157	72160	aata	73512	73515	aata
AY_1023_100680_104921	100680	104921	4242	AY_1023	100680	100890	211	104710	104921	212	100676	100679	ataa	104922	104925	ataa	100900	100910	aaaaaaaaaag	-	10
AY_1023_119303_125001	119303	125001	5699	AY_1023	119303	120222	920	124079	125001	923	119299	119302	ctga	125002	125005	ctga	124095	124105	aaaaagtaaaa	+	26
AY_1023_134296_136694	134296	136694	2399	AY_1023	134296	135279	984	135730	136694	965	134292	134295	aaac	136695	136698	aaac	135291	135302	aaagaaaaaaaa	-	12
AY_1024_37031_39249	37031	39249	2219	AY_1024	37031	37673	643	38601	39249	649	37027	37030	tcat	39250	39253	tcat
AY_1024_69770_76037	69770	76037	6268	AY_1024	69770	69995	226	75797	76037	241	69766	69769	atta	76038	76041	atta
AY_1024_99323_101258	99323	101258	1936	AY_1024	99323	99913	591	100661	101258	598	99319	99322	tatt	101259	101262	tatt	99930	99937	agaaaaaa	-	17
AY_1024_136313_138175	136313	138175	1863	AY_1024	136313	137073	761	137428	138175	748	136309	136312	taca	138176	138179	taca
AY_1025_38803_41207	38803	41207	2405	AY_1025	38803	39282	480	40705	41207	503	38798	38802	cagct	41208	41212	cagct	39266	39275	aaagaaaggg	-	16
AY_1025_63131_66226	63131	66226	3096	AY_1025	63131	63886	756	65475	66226	752	63127	63130	aatt	66227	66230	aatt
AY_1025_85705_89040	85705	89040	3336	AY_1025	85705	86174	470	88575	89040	466	85701	85704	tttt	89041	89044	tttt
AY_1025_92480_94282	92480	94282	1803	AY_1025	92480	93123	644	93623	94282	660	92475	92479	taaag	94283	94287	taaag
AY_1025_109676_112697	109676	112697	3022	AY_1025	109676	109881	206	112493	112697	205	109672	109675	atat	112698	112701	atat
AY_1025_117840_119590	117840	119590	1751	AY_1025	117840	118027	188	119410	119590	181	117836	117839	gcca	119591	119594	gcca
AY_1026_678_5075	678	5075	4398	AY_1026	678	1230	553	4511	5075	565	674	677	tatt	5076	5079	tatt
AY_1026_107458_118511	107458	118511	11054	AY_1026	107458	107642	185	118317	118511	195	107454	107457	tgaa	118512	118515	tgaa
AY_1027_23525_26412	23525	26412	2888	AY_1027	23525	24027	503	25891	26412	522	23521	23524	attg	26413	26416	attg
AY_1027_64472_66270	64472	66270	1799	AY_1027	64472	64916	445	65809	66270	462	64468	64471	atgc	66271	66274	atgc						65794	65806	-	xxx_tRNA_KJ740437_3768:3838:+ Antheraea frithi, tRNA 3768..3838 /product="tRNA-Lys" /anticodon=(pos:3798..3800,aa:Lys,seq:ctt) , Antheraea frithi voucher IBSDIRWSA1 mitochondrion, complete genome.	tcattaaaagtaa	2	0	1
AY_1027_73926_80680	73926	80680	6755	AY_1027	73926	74082	157	80510	80680	171	73922	73925	tggt	80681	80684	tggt	80479	80502	gggaagggggaaggggaggggaga	+	8
AY_1027_83227_86820	83227	86820	3594	AY_1027	83227	84052	826	86014	86820	807	83223	83226	taaa	86821	86824	taaa	84025	84036	agggataaagga	-	27
AY_1027_100620_112650	100620	112650	12031	AY_1027	100620	100836	217	112427	112650	224	100616	100619	ctat	112651	112654	ctat						100833	100843	+	xxx_tRNA_KJ740437_1415:1481:- Antheraea frithi, tRNA complement(1415..1481) /product="tRNA-Tyr" /anticodon=(pos:complement(1446..1448),aa:Tyr,seq:gta) , Antheraea frithi voucher IBSDIRWSA1 mitochondrion, complete genome.	taataaatgaa	4	0	1
AY_1028_5_2699	5	2699	2695	AY_1028	5	1000	996	1711	2699	989	1	4	atat	2700	2703	atat
AY_1028_54330_64026	54330	64026	9697	AY_1028	54330	54477	148	63877	64026	150	54326	54329	tgcc	64027	64030	tgcc	63846	63865	gagtggggaagggaggtggg	+	12
AY_1028_68898_76049	68898	76049	7152	AY_1028	68898	69073	176	75873	76049	177	68894	68897	aaac	76050	76053	aaac
AY_1028_77294_78757	77294	78757	1464	AY_1028	77294	77599	306	78448	78757	310	77289	77293	tttca	78758	78762	tttca
AY_1028_118427_121276	118427	121276	2850	AY_1028	118427	118631	205	121073	121276	204	118423	118426	ttta	121277	121280	ttta						118636	118647	+	xxx_tRNA_HQ264055_6320:6399:- Antheraea pernyi, tRNA complement(6320..6399) /product="tRNA-Phe" /note="codon recognized: UUC" , Antheraea pernyi mitochondrion, complete genome.	attaatatattt	4	0	1
AY_1029_3244_5038	3244	5038	1795	AY_1029	3244	3868	625	4435	5038	604	3240	3243	atat	5039	5042	atat
AY_1029_18488_20734	18488	20734	2247	AY_1029	18488	19480	993	19736	20734	999	18484	18487	taac	20735	20738	taac
AY_1029_71505_73194	71505	73194	1690	AY_1029	71505	71749	245	72969	73194	226	71498	71504	ttatgat	73195	73201	ttatgat
AY_1029_77019_85494	77019	85494	8476	AY_1029	77019	77192	174	85330	85494	165	77012	77018	aaacaaa	85495	85501	aaacaaa
AY_1029_114157_120346	114157	120346	6190	AY_1029	114157	114265	109	120236	120346	111	114153	114156	gtaa	120347	120350	gtaa
AY_1030_15077_16488	15077	16488	1412	AY_1030	15077	15451	375	16101	16488	388	15073	15076	actt	16489	16492	actt
AY_1030_19007_21821	19007	21821	2815	AY_1030	19007	19931	925	20898	21821	924	19003	19006	taca	21822	21825	taca	19919	19928	aaaaaaaaaa	-	12
AY_1030_30547_33200	30547	33200	2654	AY_1030	30547	30765	219	32979	33200	222	30543	30546	attt	33201	33204	attt
AY_1030_92095_93670	92095	93670	1576	AY_1030	92095	92612	518	93141	93670	530	92091	92094	aaaa	93671	93674	aaaa
AY_104_29802_31161	29802	31161	1360	AY_104	29802	29998	197	30959	31161	203	29798	29801	acga	31162	31165	acga
AY_104_59690_61781	59690	61781	2092	AY_104	59690	60255	566	61207	61781	575	59686	59689	gtaa	61782	61785	gtaa
AY_104_80523_83513	80523	83513	2991	AY_104	80523	81406	884	82635	83513	879	80519	80522	aaca	83514	83517	aaca	82651	82661	agaaaacaaag	+	26
AY_104_85103_88811	85103	88811	3709	AY_104	85103	85268	166	88650	88811	162	85098	85102	tataa	88812	88816	tataa	88638	88646	aaaaaaaaa	+	4
AY_104_112164_123446	112164	123446	11283	AY_104	112164	112313	150	123302	123446	145	112160	112163	aaaa	123447	123450	aaaa	112319	112340	aaaaatggaaaaataaagtaaa	-	6
AY_104_221345_234864	221345	234864	13520	AY_104	221345	221637	293	234582	234864	283	221340	221344	ccaca	234865	234869	ccaca	234585	234593	gaaggaagg	+	11
AY_104_258114_259330	258114	259330	1217	AY_104	258114	258301	188	259130	259330	201	258110	258113	caag	259331	259334	caag
AY_104_260960_262578	260960	262578	1619	AY_104	260960	261077	118	262464	262578	115	260956	260959	aaat	262579	262582	aaat
AY_104_324899_326092	324899	326092	1194	AY_104	324899	325011	113	325981	326092	112	324895	324898	taac	326093	326096	taac	325992	325999	aaaaataa	+	18
AY_104_326210_329388	326210	329388	3179	AY_104	326210	327207	998	328397	329388	992	326204	326209	attttt	329389	329394	attttt
AY_104_338627_341069	338627	341069	2443	AY_104	338627	339368	742	340333	341069	737	338623	338626	tatg	341070	341073	tatg	340326	340333	aagggggg	+	0
AY_104_386303_388031	386303	388031	1729	AY_104	386303	386881	579	387444	388031	588	386299	386302	ataa	388032	388035	ataa
AY_104_415104_416759	415104	416759	1656	AY_104	415104	415548	445	416311	416759	449	415100	415103	taat	416760	416763	taat
AY_104_435709_436884	435709	436884	1176	AY_104	435709	435816	108	436779	436884	106	435705	435708	ttta	436885	436888	ttta
AY_104_470541_473349	470541	473349	2809	AY_104	470541	470819	279	473088	473349	262	470537	470540	caca	473350	473353	caca	470792	470801	aaaaaacaag	-	27
AY_104_492192_494406	492192	494406	2215	AY_104	492192	492799	608	493804	494406	603	492188	492191	attt	494407	494410	attt	492819	492827	ggaaaaaaa	-	20
AY_104_497359_499169	497359	499169	1811	AY_104	497359	497506	148	499022	499169	148	497355	497358	ataa	499170	499173	ataa
AY_104_519408_521591	519408	521591	2184	AY_104	519408	520109	702	520904	521591	688	519404	519407	gtaa	521592	521595	gtaa
AY_104_532086_533911	532086	533911	1826	AY_104	532086	532386	301	533604	533911	308	532082	532085	agtt	533912	533915	agtt
AY_104_535742_537220	535742	537220	1479	AY_104	535742	536098	357	536860	537220	361	535738	535741	caaa	537221	537224	caaa
AY_104_546688_548219	546688	548219	1532	AY_104	546688	546823	136	548086	548219	134	546684	546687	taca	548220	548223	taca
AY_104_569902_571367	569902	571367	1466	AY_104	569902	570248	347	571014	571367	354	569898	569901	gtaa	571368	571371	gtaa
AY_104_590736_592254	590736	592254	1519	AY_104	590736	591147	412	591851	592254	404	590732	590735	aaca	592255	592258	aaca
AY_104_662364_664076	662364	664076	1713	AY_104	662364	662804	441	663650	664076	427	662360	662363	tatg	664077	664080	tatg	663648	663658	aaaaaaaaaaa	+	8
AY_104_669530_672357	669530	672357	2828	AY_104	669530	670095	566	671796	672357	562	669526	669529	atat	672358	672361	atat
AY_104_693487_695908	693487	695908	2422	AY_104	693487	693851	365	695547	695908	362	693483	693486	taat	695909	695912	taat
AY_104_712781_714783	712781	714783	2003	AY_104	712781	713776	996	713790	714783	994	712777	712780	tgtt	714784	714787	tgtt						713777	713787	-	xxx_tRNA_EU726630_6102:6166:+ Antheraea yamamai, tRNA 6102..6166 /product="tRNA-Asn" /anticodon=(pos:6132..6134,aa:Asn,seq:gtt) , Antheraea yamamai mitochondrion, complete genome.	attgtaatatt	2	4	1
AY_104_724421_725852	724421	725852	1432	AY_104	724421	724758	338	725526	725852	327	724417	724420	attg	725853	725856	attg	725516	725525	gcgaaggagg	+	1
AY_104_742843_752003	742843	752003	9161	AY_104	742843	743339	497	751507	752003	497	742839	742842	gtat	752004	752007	gtat
AY_104_755426_757749	755426	757749	2324	AY_104	755426	756215	790	756954	757749	796	755422	755425	atgt	757750	757753	atgt
AY_104_762812_764843	762812	764843	2032	AY_104	762812	763785	974	763875	764843	969	762808	762811	ataa	764844	764847	ataa
AY_104_807071_809464	807071	809464	2394	AY_104	807071	807755	685	808771	809464	694	807067	807070	gatt	809465	809468	gatt	807774	807786	atgaaaaaaaaaa	-	19
AY_104_851795_853152	851795	853152	1358	AY_104	851795	852010	216	852937	853152	216	851791	851794	tgat	853153	853156	tgat
AY_104_862839_872094	862839	872094	9256	AY_104	862839	863049	211	871885	872094	210	862835	862838	ttat	872095	872098	ttat
AY_104_884571_893771	884571	893771	9201	AY_104	884571	884732	162	893621	893771	151	884567	884570	ggga	893772	893775	ggga	893598	893616	ggggggagaggaagggagg	+	5
AY_104_916376_919259	916376	919259	2884	AY_104	916376	916559	184	919074	919259	186	916372	916375	attt	919260	919263	attt
AY_104_958447_960965	958447	960965	2519	AY_104	958447	959297	851	960122	960965	844	958443	958446	aaat	960966	960969	aaat	960140	960148	aaaaaaaag	+	26
AY_104_974816_976798	974816	976798	1983	AY_104	974816	975172	357	976431	976798	368	974812	974815	tcac	976799	976802	tcac	975163	975172	caaaagaaaa	-	9
AY_104_985807_991268	985807	991268	5462	AY_104	985807	986484	678	990584	991268	685	985803	985806	agag	991269	991272	agag
AY_104_1011747_1016931	1011747	1016931	5185	AY_104	1011747	1012741	995	1015934	1016931	998	1011743	1011746	taca	1016932	1016935	taca
AY_104_1026918_1028226	1026918	1028226	1309	AY_104	1026918	1027139	222	1028008	1028226	219	1026914	1026917	tatg	1028227	1028230	tatg
AY_104_1046778_1048866	1046778	1048866	2089	AY_104	1046778	1047679	902	1047958	1048866	909	1046774	1046777	caac	1048867	1048870	caac
AY_104_1083761_1088036	1083761	1088036	4276	AY_104	1083761	1083940	180	1087852	1088036	185	1083757	1083760	cgag	1088037	1088040	cgag	1087849	1087862	agggggaaaggagg	+	10
AY_104_1109201_1110926	1109201	1110926	1726	AY_104	1109201	1109481	281	1110641	1110926	286	1109197	1109200	atga	1110927	1110930	atga
AY_104_1123173_1125260	1123173	1125260	2088	AY_104	1123173	1123641	469	1124788	1125260	473	1123169	1123172	taaa	1125261	1125264	taaa	1124788	1124795	aaaaaaaa	+	7
AY_1031_9101_11631	9101	11631	2531	AY_1031	9101	9733	633	11004	11631	628	9097	9100	gaat	11632	11635	gaat						10994	11004	-	xxx_tRNA_EU726630_3019:3085:+ Antheraea yamamai, tRNA 3019..3085 /product="tRNA-Leu" /anticodon=(pos:3049..3051,aa:Leu,seq:taa) , Antheraea yamamai mitochondrion, complete genome.	aaaaaacgata	1	5	1
AY_1031_52781_56255	52781	56255	3475	AY_1031	52781	52964	184	56062	56255	194	52777	52780	ataa	56256	56259	ataa
AY_1031_78892_81108	78892	81108	2217	AY_1031	78892	79139	248	80849	81108	260	78888	78891	ttgc	81109	81112	ttgc
AY_1031_103209_105053	103209	105053	1845	AY_1031	103209	103837	629	104429	105053	625	103205	103208	tact	105054	105057	tact	104449	104456	aaagataa	+	27
AY_1031_109223_111357	109223	111357	2135	AY_1031	109223	110085	863	110498	111357	860	109219	109222	tttc	111358	111361	tttc
AY_1032_26238_35686	26238	35686	9449	AY_1032	26238	26377	140	35546	35686	141	26234	26237	taat	35687	35690	taat
AY_1032_63049_65245	63049	65245	2197	AY_1032	63049	63923	875	64370	65245	876	63045	63048	aaat	65246	65249	aaat						64360	64370	-	xxx_tRNA_EU726630_6236:6301:+ Antheraea yamamai, tRNA 6236..6301 /product="tRNA-Glu" /anticodon=(pos:6265..6267,aa:Glu,seq:ttc) , Antheraea yamamai mitochondrion, complete genome.	tataaaacttt	1	4	1
AY_1032_66440_81484	66440	81484	15045	AY_1032	66440	66581	142	81336	81484	149	66436	66439	ctta	81485	81488	ctta
AY_1032_100264_102224	100264	102224	1961	AY_1032	100264	100857	594	101612	102224	613	100260	100263	ttac	102225	102228	ttac						101597	101607	-	xxx_tRNA_DQ056337_2351:2419:+ Antheraea yamamai, tRNA 2351..2419 /product="tRNA-Asp" , Antheraea yamamai cytochrome c oxidase subunit I (COX1) gene, partial cds; tRNA-Leu gene, complete sequence; cytochrome c oxidase subunit II (COX2) gene, complete cds; tRNA-Lys and tRNA-Asp genes, complete sequence; ATP synthase F0 subunit 8 (ATP8) and ATP synthase F0 subunit 6 (ATP6) genes, complete cds; and c…	aatatctattt	4	5	1
AY_1032_110127_113967	110127	113967	3841	AY_1032	110127	110236	110	113858	113967	110	110123	110126	ataa	113968	113971	ataa	110249	110260	gggtaaaagaaa	-	13
AY_1033_2224_4940	2224	4940	2717	AY_1033	2224	2830	607	4334	4940	607	2220	2223	cata	4941	4944	cata	2829	2844	gaaagtaaaaaagaaa	-	1
AY_1033_7438_10138	7438	10138	2701	AY_1033	7438	7797	360	9779	10138	360	7434	7437	tttt	10139	10142	tttt
AY_1033_58267_61809	58267	61809	3543	AY_1033	58267	59165	899	60924	61809	886	58263	58266	ttat	61810	61813	ttat
AY_1033_107588_110153	107588	110153	2566	AY_1033	107588	107962	375	109765	110153	389	107584	107587	gaac	110154	110157	gaac
AY_1034_11367_13165	11367	13165	1799	AY_1034	11367	12097	731	12434	13165	732	11363	11366	ttta	13166	13169	ttta
AY_1034_49432_50844	49432	50844	1413	AY_1034	49432	49542	111	50735	50844	110	49428	49431	attt	50845	50848	attt
AY_1034_59011_62290	59011	62290	3280	AY_1034	59011	59254	244	62051	62290	240	59007	59010	tact	62291	62294	tact
AY_1034_103184_104971	103184	104971	1788	AY_1034	103184	103768	585	104411	104971	561	103180	103183	actt	104972	104975	actt	103791	103799	aaaataaaa	-	23
AY_1034_133155_135398	133155	135398	2244	AY_1034	133155	133941	787	134645	135398	754	133151	133154	aaaa	135399	135402	aaaa	133934	133944	aaaaaaaaaaa	-	7
AY_1035_13877_23097	13877	23097	9221	AY_1035	13877	14080	204	22884	23097	214	13873	13876	attc	23098	23101	attc
AY_1035_53763_57958	53763	57958	4196	AY_1035	53763	54755	993	56962	57958	997	53759	53762	tctc	57959	57962	tctc
AY_1035_102493_104047	102493	104047	1555	AY_1035	102493	103026	534	103536	104047	512	102489	102492	tcta	104048	104051	tcta	103513	103521	aaagagaaa	+	15
AY_1036_9182_10900	9182	10900	1719	AY_1036	9182	9591	410	10489	10900	412	9178	9181	aaat	10901	10904	aaat
AY_1036_18423_33005	18423	33005	14583	AY_1036	18423	18548	126	32869	33005	137	18419	18422	aatt	33006	33009	aatt						18547	18557	+	xxx_tRNA_HQ264055_11714:11781:+ Antheraea pernyi, tRNA 11714..11781 /product="tRNA-Ser" /note="codon recognized: UCA" , Antheraea pernyi mitochondrion, complete genome.	ttaatataatt	2	3	1
AY_1036_81275_84272	81275	84272	2998	AY_1036	81275	81682	408	83861	84272	412	81271	81274	cagt	84273	84276	cagt
AY_1036_85666_98443	85666	98443	12778	AY_1036	85666	85784	119	98330	98443	114	85662	85665	ttac	98444	98447	ttac
AY_1036_122596_124453	122596	124453	1858	AY_1036	122596	123080	485	123966	124453	488	122592	122595	aaac	124454	124457	aaac
AY_1037_163_2827	163	2827	2665	AY_1037	163	308	146	2675	2827	153	159	162	atca	2828	2831	atca
AY_1037_20256_23288	20256	23288	3033	AY_1037	20256	20359	104	23183	23288	106	20252	20255	aatt	23289	23292	aatt
AY_1037_53459_59928	53459	59928	6470	AY_1037	53459	53676	218	59725	59928	204	53455	53458	tatt	59929	59932	tatt
AY_1037_83829_85784	83829	85784	1956	AY_1037	83829	83937	109	85677	85784	108	83825	83828	ttaa	85785	85788	ttaa	85696	85704	aaaaaaagc	+	27	83941	83951	+	xxx_tRNA_HQ264055_1:67:+ Antheraea pernyi, tRNA 1..67 /product="tRNA-Met" /note="codon recognized: AUG" , Antheraea pernyi mitochondrion, complete genome.	aaaaaatgaga	3	5	1
AY_1037_117293_119186	117293	119186	1894	AY_1037	117293	118110	818	118356	119186	831	117289	117292	ggct	119187	119190	ggct
AY_1038_47264_48467	47264	48467	1204	AY_1038	47264	47471	208	48271	48467	197	47260	47263	acga	48468	48471	acga
AY_1038_49045_51215	49045	51215	2171	AY_1038	49045	49973	929	50277	51215	939	49041	49044	ccca	51216	51219	ccca
AY_1038_81030_86411	81030	86411	5382	AY_1038	81030	82027	998	85418	86411	994	81026	81029	tgga	86412	86415	tgga	82048	82058	agatgagaaaa	-	21
AY_1038_112972_114928	112972	114928	1957	AY_1038	112972	113207	236	114685	114928	244	112968	112971	tgtt	114929	114932	tgtt
AY_1038_119013_120604	119013	120604	1592	AY_1038	119013	119162	150	120456	120604	149	119008	119012	gtatg	120605	120609	gtatg
AY_1039_10_1944	10	1944	1935	AY_1039	10	874	865	1060	1944	885	6	9	atta	1945	1948	atta	856	863	aagagaaa	-	18
AY_1039_22668_24539	22668	24539	1872	AY_1039	22668	23421	754	23783	24539	757	22664	22667	taat	24540	24543	taat	23752	23776	acggaagtgaaataggcaaggaaag	+	7
AY_1039_33922_38289	33922	38289	4368	AY_1039	33922	34771	850	37434	38289	856	33918	33921	tttt	38290	38293	tttt
AY_1039_56773_58703	56773	58703	1931	AY_1039	56773	57172	400	58290	58703	414	56769	56772	taat	58704	58707	taat
AY_1039_87794_89853	87794	89853	2060	AY_1039	87794	88506	713	89135	89853	719	87790	87793	tgac	89854	89857	tgac
AY_1039_91867_99129	91867	99129	7263	AY_1039	91867	92446	580	98554	99129	576	91863	91866	tatg	99130	99133	tatg
AY_1039_111312_113602	111312	113602	2291	AY_1039	111312	112305	994	112604	113602	999	111308	111311	acgt	113603	113606	acgt
AY_1039_128159_130625	128159	130625	2467	AY_1039	128159	129155	997	129629	130625	997	128155	128158	tacc	130626	130629	tacc
AY_1040_18649_20280	18649	20280	1632	AY_1040	18649	19169	521	19769	20280	512	18645	18648	aact	20281	20284	aact
AY_1040_26782_31333	26782	31333	4552	AY_1040	26782	27642	861	30478	31333	856	26776	26781	tttata	31334	31339	tttata
AY_1040_57095_60420	57095	60420	3326	AY_1040	57095	57669	575	59864	60420	557	57091	57094	taac	60421	60424	taac
AY_1040_71682_76714	71682	76714	5033	AY_1040	71682	72598	917	75807	76714	908	71678	71681	aact	76715	76718	aact
AY_1040_88675_92979	88675	92979	4305	AY_1040	88675	88908	234	92751	92979	229	88671	88674	ttag	92980	92983	ttag
AY_1040_114398_117266	114398	117266	2869	AY_1040	114398	115246	849	116420	117266	847	114394	114397	ctgt	117267	117270	ctgt
AY_105_5092_6734	5092	6734	1643	AY_105	5092	5321	230	6501	6734	234	5087	5091	aaaaa	6735	6739	aaaaa
AY_105_11370_12785	11370	12785	1416	AY_105	11370	11617	248	12547	12785	239	11366	11369	atga	12786	12789	atga
AY_105_14278_16039	14278	16039	1762	AY_105	14278	14773	496	15544	16039	496	14274	14277	attt	16040	16043	attt	15532	15542	aagagacagaa	+	2
AY_105_46969_48528	46969	48528	1560	AY_105	46969	47181	213	48316	48528	213	46949	46968	aaataaaataacgtatcgaa	48529	48548	aaataaaataacgtatcgaa	48322	48336	gaaaaagaaaaaaag	+	20
AY_105_70052_73269	70052	73269	3218	AY_105	70052	70325	274	72989	73269	281	70048	70051	aata	73270	73273	aata	72981	72990	aaaaaaaaaa	+	1
AY_105_85564_91548	85564	91548	5985	AY_105	85564	85730	167	91392	91548	157	85560	85563	ataa	91549	91552	ataa
AY_105_140476_152875	140476	152875	12400	AY_105	140476	140614	139	152732	152875	144	140472	140475	tata	152876	152879	tata						140614	140625	+	xxx_tRNA_HQ264055_14180:14246:- Antheraea pernyi, tRNA complement(14180..14246) /product="tRNA-Val" /note="codon recognized: GUA" , Antheraea pernyi mitochondrion, complete genome.	attaatcaatta	1	3	1
AY_105_162409_163987	162409	163987	1579	AY_105	162409	162513	105	163878	163987	110	162405	162408	atat	163988	163991	atat
AY_105_167589_174824	167589	174824	7236	AY_105	167589	167695	107	174706	174824	119	167585	167588	ttgg	174825	174828	ttgg	174692	174709	ggggagtaagggagaaga	+	3	167693	167704	+	xxx_tRNA_EU726630_1:67:+ Antheraea yamamai, tRNA 1..67 /product="tRNA-Met" /anticodon=(pos:32..34,aa:Met,seq:cat) , Antheraea yamamai mitochondrion, complete genome.	aaaaaaaaggaa	3	3	0
AY_105_230068_233000	230068	233000	2933	AY_105	230068	230190	123	232881	233000	120	230064	230067	atag	233001	233004	atag
AY_105_234680_243540	234680	243540	8861	AY_105	234680	234833	154	243389	243540	152	234676	234679	taaa	243541	243544	taaa
AY_105_281576_289723	281576	289723	8148	AY_105	281576	281733	158	289578	289723	146	281572	281575	agag	289724	289727	agag
AY_105_331975_337581	331975	337581	5607	AY_105	331975	332163	189	337397	337581	185	331971	331974	taat	337582	337585	taat	337386	337395	agaaaaaggg	+	2
AY_105_355342_359631	355342	359631	4290	AY_105	355342	356052	711	358932	359631	700	355337	355341	tttaa	359632	359636	tttaa
AY_105_374439_382717	374439	382717	8279	AY_105	374439	375308	870	381833	382717	885	374435	374438	ttat	382718	382721	ttat	375310	375331	gggggagggggagtgggagggg	-	2
AY_105_393529_402410	393529	402410	8882	AY_105	393529	393644	116	402299	402410	112	393525	393528	atat	402411	402414	atat	393659	393675	aaaacgaaaataagaag	-	15
AY_105_419535_422707	419535	422707	3173	AY_105	419535	419680	146	422557	422707	151	419531	419534	atga	422708	422711	atga	419663	419674	aaagaggtaaag	-	17
AY_105_433480_434869	433480	434869	1390	AY_105	433480	433715	236	434630	434869	240	433475	433479	atagt	434870	434874	atagt
AY_105_458874_473733	458874	473733	14860	AY_105	458874	459078	205	473536	473733	198	458868	458873	tttaaa	473734	473739	tttaaa	473513	473521	aaagagaga	+	15
AY_105_639523_640913	639523	640913	1391	AY_105	639523	639709	187	640715	640913	199	639519	639522	aaca	640914	640917	aaca
AY_105_695845_697421	695845	697421	1577	AY_105	695845	696399	555	696862	697421	560	695841	695844	tgat	697422	697425	tgat						696849	696860	-	xxx_tRNA_HQ264055_6320:6399:- Antheraea pernyi, tRNA complement(6320..6399) /product="tRNA-Phe" /note="codon recognized: UUC" , Antheraea pernyi mitochondrion, complete genome.	aattatgtattt	1	3	1
AY_105_727620_731605	727620	731605	3986	AY_105	727620	727776	157	731450	731605	156	727616	727619	atgt	731606	731609	atgt	727783	727791	aaaaaaaag	-	7
AY_105_763292_764610	763292	764610	1319	AY_105	763292	763572	281	764313	764610	298	763288	763291	tagc	764611	764614	tagc	763553	763562	gaaaaaaagg	-	19
AY_105_838379_853600	838379	853600	15222	AY_105	838379	838613	235	853376	853600	225	838375	838378	atga	853601	853604	atga
AY_105_861195_864026	861195	864026	2832	AY_105	861195	861355	161	863873	864026	154	861191	861194	attc	864027	864030	attc	863893	863900	gaggaagg	+	27
AY_105_891446_893410	891446	893410	1965	AY_105	891446	892347	902	892507	893410	904	891442	891445	attt	893411	893414	attt	892323	892340	agaaaaaaataaaagaaa	-	24
AY_105_976688_978072	976688	978072	1385	AY_105	976688	977045	358	977697	978072	376	976684	976687	gtct	978073	978076	gtct						977050	977061	+	xxx_tRNA_HQ264055_1346:1406:- Antheraea pernyi, tRNA complement(1346..1406) /product="tRNA-Cys" /note="codon recognized: UGC" , Antheraea pernyi mitochondrion, complete genome.	ttattaatttta	4	5	1
AY_105_989983_992630	989983	992630	2648	AY_105	989983	990102	120	992500	992630	131	989979	989982	cttt	992631	992634	cttt
AY_105_1010888_1014690	1010888	1014690	3803	AY_105	1010888	1011107	220	1014476	1014690	215	1010884	1010887	tgtc	1014691	1014694	tgtc
AY_105_1118825_1127536	1118825	1127536	8712	AY_105	1118825	1119033	209	1127328	1127536	209	1118821	1118824	ctgt	1127537	1127540	ctgt	1119006	1119035	agggagggggtgaggaagggaaggggaaag	-	27
AY_105_1170207_1172814	1170207	1172814	2608	AY_105	1170207	1170469	263	1172556	1172814	259	1170203	1170206	gtca	1172815	1172818	gtca
AY_1041_7139_13176	7139	13176	6038	AY_1041	7139	8136	998	12183	13176	994	7135	7138	cgat	13177	13180	cgat
AY_1041_42923_44953	42923	44953	2031	AY_1041	42923	43917	995	43973	44953	981	42919	42922	taaa	44954	44957	taaa
AY_1041_75551_77235	75551	77235	1685	AY_1041	75551	75744	194	77033	77235	203	75547	75550	aaat	77236	77239	aaat	75718	75729	agaagaaaaaaa	-	26
AY_1041_95969_109568	95969	109568	13600	AY_1041	95969	96198	230	109353	109568	216	95965	95968	agaa	109569	109572	agaa
AY_1041_110976_112207	110976	112207	1232	AY_1041	110976	111207	232	111989	112207	219	110972	110975	tata	112208	112211	tata
AY_1041_117042_123086	117042	123086	6045	AY_1041	117042	117388	347	122743	123086	344	117038	117041	tata	123087	123090	tata						122730	122740	-	xxx_tRNA_DQ056337_2351:2419:+ Antheraea yamamai, tRNA 2351..2419 /product="tRNA-Asp" , Antheraea yamamai cytochrome c oxidase subunit I (COX1) gene, partial cds; tRNA-Leu gene, complete sequence; cytochrome c oxidase subunit II (COX2) gene, complete cds; tRNA-Lys and tRNA-Asp genes, complete sequence; ATP synthase F0 subunit 8 (ATP8) and ATP synthase F0 subunit 6 (ATP6) genes, complete cds; and c…	aatatatattt	2	5	1
AY_1042_83_8045	83	8045	7963	AY_1042	83	224	142	7901	8045	145	79	82	ataa	8046	8049	ataa
AY_1042_22432_31052	22432	31052	8621	AY_1042	22432	22633	202	30850	31052	203	22428	22431	gctt	31053	31056	gctt	30848	30877	gagggggagtaagggaagggggaaggtgaa	+	27
AY_1042_73574_76012	73574	76012	2439	AY_1042	73574	73732	159	75840	76012	173	73570	73573	tgta	76013	76016	tgta
AY_1042_86866_97539	86866	97539	10674	AY_1042	86866	87029	164	97366	97539	174	86862	86865	atta	97540	97543	atta
AY_1042_108830_118068	108830	118068	9239	AY_1042	108830	109063	234	117814	118068	255	108826	108829	atat	118069	118072	atat	109048	109056	gaagtaaaa	-	15
AY_1042_130512_133097	130512	133097	2586	AY_1042	130512	131034	523	132559	133097	539	130508	130511	attt	133098	133101	attt	131025	131038	aaagaaaaaaaaaa	-	9
AY_1043_3094_5065	3094	5065	1972	AY_1043	3094	3760	667	4384	5065	682	3090	3093	aaat	5066	5069	aaat
AY_1043_5085_7496	5085	7496	2412	AY_1043	5085	5832	748	6752	7496	745	5081	5084	taat	7497	7500	taat
AY_1043_13501_15635	13501	15635	2135	AY_1043	13501	13733	233	15408	15635	228	13497	13500	ttat	15636	15639	ttat	15377	15384	aaaaagga	+	24
AY_1043_17445_23048	17445	23048	5604	AY_1043	17445	18443	999	22055	23048	994	17441	17444	atgt	23049	23052	atgt	18421	18435	gaggagagatgaaaa	-	22
AY_1043_51488_53486	51488	53486	1999	AY_1043	51488	52439	952	52554	53486	933	51482	51487	ataagt	53487	53492	ataagt
AY_1043_59708_61075	59708	61075	1368	AY_1043	59708	60024	317	60769	61075	307	59704	59707	agcg	61076	61079	agcg
AY_1043_74746_77992	74746	77992	3247	AY_1043	74746	75171	426	77566	77992	427	74739	74745	aaaatgg	77993	77999	aaaatgg
AY_1043_81826_83109	81826	83109	1284	AY_1043	81826	81934	109	82985	83109	125	81822	81825	gtac	83110	83113	gtac
AY_1043_92391_93709	92391	93709	1319	AY_1043	92391	92542	152	93562	93709	148	92387	92390	tgat	93710	93713	tgat	93544	93554	aaaaaaaaaag	+	8
AY_1043_105219_106920	105219	106920	1702	AY_1043	105219	105851	633	106274	106920	647	105215	105218	tatt	106921	106924	tatt						105855	105865	+	xxx_tRNA_EU726630_8118:8183:- Antheraea yamamai, tRNA complement(8118..8183) /product="tRNA-His" /anticodon=(pos:complement(8151..8153),aa:His,seq:gtg) , Antheraea yamamai mitochondrion, complete genome.	aatttataatg	3	0	1
AY_1043_127475_129791	127475	129791	2317	AY_1043	127475	128141	667	129118	129791	674	127471	127474	attt	129792	129795	attt
AY_1044_28251_31017	28251	31017	2767	AY_1044	28251	28958	708	30305	31017	713	28247	28250	tatc	31018	31021	tatc	28934	28941	ggatgaga	-	24
AY_1044_48176_56830	48176	56830	8655	AY_1044	48176	48310	135	56692	56830	139	48172	48175	aaaa	56831	56834	aaaa	56669	56681	aaaaggaaaaaag	+	11
AY_1044_84418_87295	84418	87295	2878	AY_1044	84418	84631	214	87088	87295	208	84414	84417	tatt	87296	87299	tatt
AY_1044_94276_96561	94276	96561	2286	AY_1044	94276	94492	217	96351	96561	211	94272	94275	tatt	96562	96565	tatt
AY_1044_109087_114763	109087	114763	5677	AY_1044	109087	109273	187	114580	114763	184	109083	109086	taaa	114764	114767	taaa
AY_1044_116993_131543	116993	131543	14551	AY_1044	116993	117193	201	131350	131543	194	116989	116992	tata	131544	131547	tata
AY_1045_13225_16414	13225	16414	3190	AY_1045	13225	13822	598	15830	16414	585	13221	13224	aaat	16415	16418	aaat
AY_1045_20007_22496	20007	22496	2490	AY_1045	20007	20744	738	21760	22496	737	20003	20006	ataa	22497	22500	ataa	21778	21787	gaagaaaaaa	+	27
AY_1045_36073_39910	36073	39910	3838	AY_1045	36073	36398	326	39582	39910	329	36068	36072	ggtaa	39911	39915	ggtaa	39555	39566	aaagaggtaaag	+	16
AY_1045_58444_61185	58444	61185	2742	AY_1045	58444	58628	185	61004	61185	182	58437	58443	aaaaatg	61186	61192	aaaaatg	58627	58635	aaaaaaaag	-	1
AY_1045_85133_86764	85133	86764	1632	AY_1045	85133	85357	225	86545	86764	220	85127	85132	ataaaa	86765	86770	ataaaa	86555	86564	aaaaggaaaa	+	19
AY_1045_95787_97074	95787	97074	1288	AY_1045	95787	96066	280	96794	97074	281	95783	95786	tttt	97075	97078	tttt
AY_1045_97865_102865	97865	102865	5001	AY_1045	97865	97966	102	102762	102865	104	97861	97864	gcct	102866	102869	gcct
AY_1045_117161_131373	117161	131373	14213	AY_1045	117161	117376	216	131170	131373	204	117157	117160	atac	131374	131377	atac
AY_1046_15382_26765	15382	26765	11384	AY_1046	15382	15516	135	26635	26765	131	15378	15381	aacg	26766	26769	aacg	15529	15537	gaagaagaa	-	13
AY_1046_42306_44269	42306	44269	1964	AY_1046	42306	43084	779	43497	44269	773	42301	42305	tgttt	44270	44274	tgttt
AY_1046_91326_96512	91326	96512	5187	AY_1046	91326	91481	156	96341	96512	172	91322	91325	ttat	96513	96516	ttat						96332	96344	-	xxx_tRNA_EU726630_138:206:- Antheraea yamamai, tRNA complement(138..206) /product="tRNA-Gln" /anticodon=(pos:complement(174..176),aa:Gln,seq:ttg) , Antheraea yamamai mitochondrion, complete genome.	ttattttttatag	4	0	1
AY_1046_128401_129996	128401	129996	1596	AY_1046	128401	128711	311	129692	129996	305	128397	128400	aaat	129997	130000	aaat	129691	129699	aaaagaaaa	+	7
AY_1046_148457_151191	148457	151191	2735	AY_1046	148457	149106	650	150550	151191	642	148453	148456	atag	151192	151195	atag
AY_1047_7367_21021	7367	21021	13655	AY_1047	7367	7581	215	20819	21021	203	7363	7366	tatt	21022	21025	tatt
AY_1047_30659_34414	30659	34414	3756	AY_1047	30659	31137	479	33954	34414	461	30655	30658	ctta	34415	34418	ctta
AY_1047_37316_50239	37316	50239	12924	AY_1047	37316	37517	202	50050	50239	190	37312	37315	tctc	50240	50243	tctc
AY_1047_54504_56391	54504	56391	1888	AY_1047	54504	54760	257	56144	56391	248	54500	54503	attg	56392	56395	attg	54733	54740	gaagaata	-	27
AY_1047_99569_101173	99569	101173	1605	AY_1047	99569	100167	599	100598	101173	576	99565	99568	attt	101174	101177	attt
AY_1047_109916_112148	109916	112148	2233	AY_1047	109916	110848	933	111229	112148	920	109912	109915	ctgt	112149	112152	ctgt
AY_1048_10647_21249	10647	21249	10603	AY_1048	10647	10814	168	21081	21249	169	10643	10646	ttta	21250	21253	ttta						21065	21075	-	xxx_tRNA_EU726630_6102:6166:+ Antheraea yamamai, tRNA 6102..6166 /product="tRNA-Asn" /anticodon=(pos:6132..6134,aa:Asn,seq:gtt) , Antheraea yamamai mitochondrion, complete genome.	tttaattcgaa	5	0	1
AY_1048_34373_35626	34373	35626	1254	AY_1048	34373	34621	249	35389	35626	238	34369	34372	tttg	35627	35630	tttg
AY_1048_36349_41478	36349	41478	5130	AY_1048	36349	36533	185	41301	41478	178	36345	36348	caga	41479	41482	caga
AY_1048_61602_64550	61602	64550	2949	AY_1048	61602	61708	107	64450	64550	101	61598	61601	tttt	64551	64554	tttt
AY_1048_80214_82064	80214	82064	1851	AY_1048	80214	80714	501	81566	82064	499	80210	80213	aaaa	82065	82068	aaaa
AY_1048_104950_106481	104950	106481	1532	AY_1048	104950	105133	184	106291	106481	191	104946	104949	tact	106482	106485	tact						106277	106290	-	xxx_tRNA_EU726630_138:206:- Antheraea yamamai, tRNA complement(138..206) /product="tRNA-Gln" /anticodon=(pos:complement(174..176),aa:Gln,seq:ttg) , Antheraea yamamai mitochondrion, complete genome.	ttatactttataga	0	0	1
AY_1048_114165_120057	114165	120057	5893	AY_1048	114165	115159	995	119059	120057	999	114161	114164	aggt	120058	120061	aggt	115181	115190	gagaaaagca	-	22
AY_1048_129629_130897	129629	130897	1269	AY_1048	129629	129826	198	130707	130897	191	129625	129628	atat	130898	130901	atat
AY_1049_34746_36116	34746	36116	1371	AY_1049	34746	34864	119	36007	36116	110	34741	34745	agaca	36117	36121	agaca
AY_1049_91849_96176	91849	96176	4328	AY_1049	91849	92708	860	95312	96176	865	91845	91848	taca	96177	96180	taca
AY_1049_97837_100229	97837	100229	2393	AY_1049	97837	98265	429	99806	100229	424	97833	97836	agtc	100230	100233	agtc	98279	98289	aaagaaaaaaa	-	14
AY_1049_114872_116885	114872	116885	2014	AY_1049	114872	115376	505	116380	116885	506	114868	114871	attt	116886	116889	attt	115375	115382	gtagggga	-	1
AY_1050_10427_20548	10427	20548	10122	AY_1050	10427	10814	388	20157	20548	392	10423	10426	aatt	20549	20552	aatt
AY_1050_34141_37997	34141	37997	3857	AY_1050	34141	34759	619	37389	37997	609	34137	34140	tatt	37998	38001	tatt						34761	34775	+	xxx_tRNA_EU726630_138:206:- Antheraea yamamai, tRNA complement(138..206) /product="tRNA-Gln" /anticodon=(pos:complement(174..176),aa:Gln,seq:ttg) , Antheraea yamamai mitochondrion, complete genome.	attttctagaattaa	1	4	1
AY_1050_99625_102495	99625	102495	2871	AY_1050	99625	100617	993	101497	102495	999	99621	99624	ttag	102496	102499	ttag
AY_1050_119073_120761	119073	120761	1689	AY_1050	119073	119479	407	120338	120761	424	119069	119072	atgt	120762	120765	atgt
AY_106_10842_12413	10842	12413	1572	AY_106	10842	10966	125	12294	12413	120	10838	10841	tgaa	12414	12417	tgaa
AY_106_15578_17669	15578	17669	2092	AY_106	15578	16277	700	16984	17669	686	15574	15577	gctt	17670	17673	gctt	16250	16260	ggaaaaagcag	-	27
AY_106_23327_26497	23327	26497	3171	AY_106	23327	24143	817	25674	26497	824	23323	23326	cttt	26498	26501	cttt	25644	25651	aaaaaaag	+	23
AY_106_32622_33995	32622	33995	1374	AY_106	32622	32819	198	33810	33995	186	32618	32621	ttaa	33996	33999	ttaa	32842	32849	aactgata	-	23	33796	33806	-	xxx_tRNA_EU726630_5553:5619:+ Antheraea yamamai, tRNA 5553..5619 /product="tRNA-Gly" /anticodon=(pos:5583..5585,aa:Gly,seq:tcc) , Antheraea yamamai mitochondrion, complete genome.	tatttatatta	3	0	0
AY_106_41929_44941	41929	44941	3013	AY_106	41929	42139	211	44735	44941	207	41924	41928	atata	44942	44946	atata
AY_106_45381_48904	45381	48904	3524	AY_106	45381	46168	788	48107	48904	798	45377	45380	tatt	48905	48908	tatt
AY_106_60278_61761	60278	61761	1484	AY_106	60278	60690	413	61344	61761	418	60274	60277	cgtt	61762	61765	cgtt	61313	61330	agggggagacagatggga	+	14
AY_106_64177_67347	64177	67347	3171	AY_106	64177	65154	978	66377	67347	971	64173	64176	aata	67348	67351	aata
AY_106_71340_74050	71340	74050	2711	AY_106	71340	71992	653	73391	74050	660	71336	71339	ttat	74051	74054	ttat
AY_106_78974_80628	78974	80628	1655	AY_106	78974	79136	163	80452	80628	177	78970	78973	atta	80629	80632	atta
AY_106_110159_111410	110159	111410	1252	AY_106	110159	110340	182	111228	111410	183	110155	110158	aaaa	111411	111414	aaaa
AY_106_154364_161587	154364	161587	7224	AY_106	154364	154739	376	161220	161587	368	154360	154363	aaat	161588	161591	aaat
AY_106_181863_192070	181863	192070	10208	AY_106	181863	182062	200	191875	192070	196	181859	181862	tgtt	192071	192074	tgtt						191868	191878	-	xxx_tRNA_HQ264055_77:140:+ Antheraea pernyi, tRNA 77..140 /product="tRNA-Ile" /note="codon recognized: AUC" , Antheraea pernyi mitochondrion, complete genome.	aaacgtagaat	4	4	1
AY_106_288589_293760	288589	293760	5172	AY_106	288589	288797	209	293551	293760	210	288585	288588	atac	293761	293764	atac
AY_106_409113_415744	409113	415744	6632	AY_106	409113	409258	146	415594	415744	151	409109	409112	tatt	415745	415748	tatt
AY_106_481309_483632	481309	483632	2324	AY_106	481309	482104	796	482841	483632	792	481305	481308	ggat	483633	483636	ggat	482810	482819	aataaagaaa	+	22
AY_106_486039_487590	486039	487590	1552	AY_106	486039	486154	116	487466	487590	125	486034	486038	aaagc	487591	487595	aaagc	487441	487452	gaaaaaaaaaaa	+	14
AY_106_493070_494985	493070	494985	1916	AY_106	493070	493285	216	494762	494985	224	493066	493069	gtgt	494986	494989	gtgt
AY_106_498974_501466	498974	501466	2493	AY_106	498974	499215	242	501221	501466	246	498970	498973	agca	501467	501470	agca
AY_106_514673_516529	514673	516529	1857	AY_106	514673	514940	268	516265	516529	265	514669	514672	tgta	516530	516533	tgta						514938	514948	+	xxx_tRNA_EU726630_11683:11751:+ Antheraea yamamai, tRNA 11683..11751 /product="tRNA-Ser" /anticodon=(pos:11712..11714,aa:Ser,seq:tga) , Antheraea yamamai mitochondrion, complete genome.	aatagcatagt	3	5	1
AY_106_523152_525061	523152	525061	1910	AY_106	523152	523346	195	524869	525061	193	523148	523151	ctat	525062	525065	ctat
AY_106_529271_531149	529271	531149	1879	AY_106	529271	529718	448	530706	531149	444	529267	529270	ttac	531150	531153	ttac
AY_106_540372_546063	540372	546063	5692	AY_106	540372	540530	159	545893	546063	171	540368	540371	aaat	546064	546067	aaat	545891	545920	ggggaggaagagaaggaggaaggggagggg	+	27
AY_106_553477_565317	553477	565317	11841	AY_106	553477	553589	113	565211	565317	107	553473	553476	agta	565318	565321	agta
AY_106_609093_611697	609093	611697	2605	AY_106	609093	609787	695	611010	611697	688	609089	609092	acaa	611698	611701	acaa
AY_106_636886_638860	636886	638860	1975	AY_106	636886	637497	612	638249	638860	612	636882	636885	ttat	638861	638864	ttat
AY_106_642679_644096	642679	644096	1418	AY_106	642679	642961	283	643816	644096	281	642675	642678	atta	644097	644100	atta
AY_106_649874_653335	649874	653335	3462	AY_106	649874	650009	136	653223	653335	113	649870	649873	ctat	653336	653339	ctat
AY_106_680376_686722	680376	686722	6347	AY_106	680376	680539	164	686577	686722	146	680372	680375	cctc	686723	686726	cctc	680547	680570	cgggagggggaaggggaggggagg	-	8
AY_106_710501_713135	710501	713135	2635	AY_106	710501	710670	170	712965	713135	171	710497	710500	ttta	713136	713139	ttta
AY_106_720109_722612	720109	722612	2504	AY_106	720109	721030	922	721698	722612	915	720105	720108	aagt	722613	722616	aagt
AY_106_749607_760834	749607	760834	11228	AY_106	749607	749725	119	760717	760834	118	749603	749606	tcat	760835	760838	tcat
AY_106_809576_810826	809576	810826	1251	AY_106	809576	809756	181	810641	810826	186	809572	809575	tatt	810827	810830	tatt
AY_106_823208_825277	823208	825277	2070	AY_106	823208	824093	886	824402	825277	876	823204	823207	aaat	825278	825281	aaat	824385	824395	agaaaaggaga	+	7
AY_106_839031_840210	839031	840210	1180	AY_106	839031	839196	166	840047	840210	164	839027	839030	ggtt	840211	840214	ggtt
AY_106_841863_843156	841863	843156	1294	AY_106	841863	842070	208	842951	843156	206	841859	841862	gttt	843157	843160	gttt	842043	842050	aaaaaaca	-	27
AY_106_871458_873273	871458	873273	1816	AY_106	871458	871660	203	873082	873273	192	871454	871457	tata	873274	873277	tata
AY_106_966850_972231	966850	972231	5382	AY_106	966850	967849	1000	971235	972231	997	966846	966849	tcta	972232	972235	tcta
AY_106_987730_989055	987730	989055	1326	AY_106	987730	988044	315	988739	989055	317	987726	987729	ttct	989056	989059	ttct						988728	988740	-	xxx_tRNA_HQ264055_9930:9994:- Antheraea pernyi, tRNA complement(9930..9994) /product="tRNA-Pro" /note="codon recognized: CCA" , Antheraea pernyi mitochondrion, complete genome.	aagaaagaaaata	2	3	1
AY_106_1037863_1041414	1037863	1041414	3552	AY_106	1037863	1038736	874	1040549	1041414	866	1037859	1037862	aaaa	1041415	1041418	aaaa	1040549	1040558	gggatagaag	+	9
AY_106_1105547_1108223	1105547	1108223	2677	AY_106	1105547	1105784	238	1107987	1108223	237	1105541	1105546	ggtaca	1108224	1108229	ggtaca
AY_106_1121588_1131159	1121588	1131159	9572	AY_106	1121588	1121726	139	1131011	1131159	149	1121584	1121587	caaa	1131160	1131163	caaa
AY_106_1149309_1150653	1149309	1150653	1345	AY_106	1149309	1149482	174	1150477	1150653	177	1149305	1149308	gaca	1150654	1150657	gaca
AY_106_1157300_1158615	1157300	1158615	1316	AY_106	1157300	1157576	277	1158339	1158615	277	1157296	1157299	ttct	1158616	1158619	ttct	1157600	1157607	aaaagaaa	-	24
AY_106_1161029_1165077	1161029	1165077	4049	AY_106	1161029	1162025	997	1164099	1165077	979	1161025	1161028	acaa	1165078	1165081	acaa	1164112	1164126	aaggggaggggagga	+	27
AY_106_1179520_1189894	1179520	1189894	10375	AY_106	1179520	1179856	337	1189567	1189894	328	1179516	1179519	aggt	1189895	1189898	aggt	1189547	1189566	aaagaaagaggtagtaggag	+	1
AY_106_1191539_1193761	1191539	1193761	2223	AY_106	1191539	1192162	624	1193144	1193761	618	1191535	1191538	caat	1193762	1193765	caat	1193143	1193153	gaaaaaaaaaa	+	9
AY_1051_6809_12862	6809	12862	6054	AY_1051	6809	6939	131	12736	12862	127	6805	6808	ttca	12863	12866	ttca
AY_1051_27901_41961	27901	41961	14061	AY_1051	27901	28016	116	41840	41961	122	27897	27900	gttt	41962	41965	gttt
AY_1051_95579_102113	95579	102113	6535	AY_1051	95579	95827	249	101864	102113	250	95575	95578	cgct	102114	102117	cgct
AY_1051_117675_118917	117675	118917	1243	AY_1051	117675	117895	221	118697	118917	221	117671	117674	tgta	118918	118921	tgta	118687	118694	aaaaaaaa	+	3	117897	117908	+	xxx_tRNA_EU726630_12710:12780:- Antheraea yamamai, tRNA complement(12710..12780) /product="tRNA-Leu" /anticodon=(pos:complement(12748..12750),aa:Leu,seq:tag) , Antheraea yamamai mitochondrion, complete genome.	atctatataaat	1	4	0
AY_1051_122830_129033	122830	129033	6204	AY_1051	122830	123066	237	128796	129033	238	122826	122829	caga	129034	129037	caga	128775	128783	gagaaaaaa	+	13
AY_1052_18428_19879	18428	19879	1452	AY_1052	18428	18835	408	19481	19879	399	18424	18427	attg	19880	19883	attg
AY_1052_25961_27852	25961	27852	1892	AY_1052	25961	26714	754	27101	27852	752	25957	25960	ctta	27853	27856	ctta						27086	27097	-	xxx_tRNA_EU726630_5553:5619:+ Antheraea yamamai, tRNA 5553..5619 /product="tRNA-Gly" /anticodon=(pos:5583..5585,aa:Gly,seq:tcc) , Antheraea yamamai mitochondrion, complete genome.	tttaaattaaaa	3	2	1
AY_1052_30206_35248	30206	35248	5043	AY_1052	30206	31200	995	34249	35248	1000	30202	30205	atat	35249	35252	atat
AY_1052_37592_38943	37592	38943	1352	AY_1052	37592	37903	312	38631	38943	313	37588	37591	attc	38944	38947	attc
AY_1052_53988_55499	53988	55499	1512	AY_1052	53988	54474	487	55018	55499	482	53984	53987	aatt	55500	55503	aatt
AY_1052_99244_101055	99244	101055	1812	AY_1052	99244	99576	333	100726	101055	330	99240	99243	ttat	101056	101059	ttat
AY_1053_12989_19018	12989	19018	6030	AY_1053	12989	13770	782	18234	19018	785	12984	12988	cccaa	19019	19023	cccaa
AY_1053_50656_51823	50656	51823	1168	AY_1053	50656	50777	122	51703	51823	121	50652	50655	ctat	51824	51827	ctat	50764	50777	atagaaaaatgggg	-	13
AY_1053_58642_61860	58642	61860	3219	AY_1053	58642	58828	187	61681	61860	180	58638	58641	tagt	61861	61864	tagt
AY_1053_68050_69690	68050	69690	1641	AY_1053	68050	68319	270	69431	69690	260	68046	68049	aaag	69691	69694	aaag
AY_1053_80768_82588	80768	82588	1821	AY_1053	80768	81321	554	82027	82588	562	80764	80767	ttgt	82589	82592	ttgt
AY_1053_93766_95278	93766	95278	1513	AY_1053	93766	94195	430	94860	95278	419	93762	93765	agta	95279	95282	agta	94872	94885	gaaaaagaaaagag	+	25
AY_1053_99252_109870	99252	109870	10619	AY_1053	99252	99478	227	109643	109870	228	99248	99251	aata	109871	109874	aata						99481	99493	+	xxx_tRNA_DQ056337_2351:2419:+ Antheraea yamamai, tRNA 2351..2419 /product="tRNA-Asp" , Antheraea yamamai cytochrome c oxidase subunit I (COX1) gene, partial cds; tRNA-Leu gene, complete sequence; cytochrome c oxidase subunit II (COX2) gene, complete cds; tRNA-Lys and tRNA-Asp genes, complete sequence; ATP synthase F0 subunit 8 (ATP8) and ATP synthase F0 subunit 6 (ATP6) genes, complete cds; and c…	aatattttttaat	2	5	1
AY_1054_67869_73039	67869	73039	5171	AY_1054	67869	68007	139	72904	73039	136	67865	67868	ttat	73040	73043	ttat	68001	68013	aaaaaaaagaaga	-	6
AY_1054_89496_93253	89496	93253	3758	AY_1054	89496	89640	145	93113	93253	141	89492	89495	tgag	93254	93257	tgag	89639	89650	aaagaggtaaag	-	1
AY_1055_17952_20499	17952	20499	2548	AY_1055	17952	18317	366	20144	20499	356	17948	17951	aaga	20500	20503	aaga
AY_1055_21929_24118	21929	24118	2190	AY_1055	21929	22136	208	23911	24118	208	21925	21928	gtct	24119	24122	gtct						23901	23912	-	xxx_tRNA_EU726630_6236:6301:+ Antheraea yamamai, tRNA 6236..6301 /product="tRNA-Glu" /anticodon=(pos:6265..6267,aa:Glu,seq:ttc) , Antheraea yamamai mitochondrion, complete genome.	tatataaatttt	2	4	1
AY_1055_57846_59999	57846	59999	2154	AY_1055	57846	58637	792	59219	59999	781	57842	57845	agag	60000	60003	agag
AY_1055_78436_80005	78436	80005	1570	AY_1055	78436	78571	136	79857	80005	149	78432	78435	taat	80006	80009	taat
AY_1055_89655_96250	89655	96250	6596	AY_1055	89655	89857	203	96045	96250	206	89651	89654	aagt	96251	96254	aagt
AY_1055_116346_117839	116346	117839	1494	AY_1055	116346	116818	473	117361	117839	479	116342	116345	atat	117840	117843	atat
AY_1055_127272_130081	127272	130081	2810	AY_1055	127272	128029	758	129331	130081	751	127268	127271	agta	130082	130085	agta
AY_1056_3061_6089	3061	6089	3029	AY_1056	3061	3629	569	5518	6089	572	3057	3060	ttat	6090	6093	ttat
AY_1056_76240_83328	76240	83328	7089	AY_1056	76240	76478	239	83083	83328	246	76236	76239	attt	83329	83332	attt						83068	83080	-	xxx_tRNA_EU726630_6308:6376:- Antheraea yamamai, tRNA complement(6308..6376) /product="tRNA-Phe" /anticodon=(pos:complement(6340..6342),aa:Phe,seq:gaa) , Antheraea yamamai mitochondrion, complete genome.	tattgaaaaatta	2	0	1
AY_1056_114507_116319	114507	116319	1813	AY_1056	114507	115280	774	115525	116319	795	114503	114506	ggcg	116320	116323	ggcg	115518	115545	gggggtgagggggaggggggtgaggggg	+	20
AY_1056_120881_122551	120881	122551	1671	AY_1056	120881	121282	402	122153	122551	399	120877	120880	tttt	122552	122555	tttt
AY_1057_5987_7290	5987	7290	1304	AY_1057	5987	6294	308	6991	7290	300	5983	5986	tttt	7291	7294	tttt
AY_1057_48220_54207	48220	54207	5988	AY_1057	48220	48454	235	53979	54207	229	48216	48219	atct	54208	54211	atct
AY_1057_84016_94699	84016	94699	10684	AY_1057	84016	84172	157	94539	94699	161	84012	84015	tatg	94700	94703	tatg
AY_1057_119929_121643	119929	121643	1715	AY_1057	119929	120513	585	121065	121643	579	119925	119928	atac	121644	121647	atac
AY_1058_622_2452	622	2452	1831	AY_1058	622	1142	521	1931	2452	522	618	621	acaa	2453	2456	acaa
AY_1058_13701_15340	13701	15340	1640	AY_1058	13701	14191	491	14848	15340	493	13697	13700	ctat	15341	15344	ctat
AY_1058_50049_51584	50049	51584	1536	AY_1058	50049	50391	343	51240	51584	345	50045	50048	attt	51585	51588	attt
AY_1058_61894_63890	61894	63890	1997	AY_1058	61894	62340	447	63476	63890	415	61890	61893	aaag	63891	63894	aaag	63493	63501	aagaagaag	+	25
AY_1058_69386_74514	69386	74514	5129	AY_1058	69386	70382	997	73519	74514	996	69382	69385	ttgt	74515	74518	ttgt
AY_1058_124975_126383	124975	126383	1409	AY_1058	124975	125093	119	126266	126383	118	124970	124974	ccgaa	126384	126388	ccgaa
AY_1059_295_2441	295	2441	2147	AY_1059	295	976	682	1761	2441	681	291	294	cgtt	2442	2445	cgtt
AY_1059_22504_25452	22504	25452	2949	AY_1059	22504	23213	710	24748	25452	705	22500	22503	tctt	25453	25456	tctt						23219	23229	+	xxx_tRNA_KP762788_6253:6318:+ Antheraea pernyi, tRNA 6253..6318 /product="tRNA-Glu" , Antheraea pernyi strain Yu6 mitochondrion, complete genome.	ttataaaaaaa	5	3	0
AY_1059_57556_62311	57556	62311	4756	AY_1059	57556	58308	753	61569	62311	743	57552	57555	aaag	62312	62315	aaag
AY_1059_73435_86519	73435	86519	13085	AY_1059	73435	73642	208	86314	86519	206	73431	73434	tata	86520	86523	tata	73627	73640	aggaggcaaaggaa	-	15
AY_1059_127126_128947	127126	128947	1822	AY_1059	127126	127824	699	128259	128947	689	127122	127125	aaac	128948	128951	aaac						128245	128256	-	xxx_tRNA_EU726630_138:206:- Antheraea yamamai, tRNA complement(138..206) /product="tRNA-Gln" /anticodon=(pos:complement(174..176),aa:Gln,seq:ttg) , Antheraea yamamai mitochondrion, complete genome.	tatatattatag	2	1	1
AY_1060_25_2809	25	2809	2785	AY_1060	25	1000	976	1813	2809	997	21	24	aact	2810	2813	aact	1816	1825	aaaaaaaaag	+	12
AY_1060_25995_28638	25995	28638	2644	AY_1060	25995	26986	992	27643	28638	996	25991	25994	tatt	28639	28642	tatt
AY_1060_33594_38141	33594	38141	4548	AY_1060	33594	34298	705	37432	38141	710	33590	33593	tacg	38142	38145	tacg	34298	34314	gaaaaaaaaaaaaaaaa	-	0
AY_1060_51865_55398	51865	55398	3534	AY_1060	51865	52240	376	55030	55398	369	51861	51864	tact	55399	55402	tact
AY_1060_62251_64375	62251	64375	2125	AY_1060	62251	63088	838	63543	64375	833	62247	62250	tcaa	64376	64379	tcaa
AY_1060_103015_105038	103015	105038	2024	AY_1060	103015	103926	912	104136	105038	903	103011	103014	tgta	105039	105042	tgta
AY_1060_109230_117990	109230	117990	8761	AY_1060	109230	109436	207	117787	117990	204	109226	109229	tata	117991	117994	tata						109437	109449	+	xxx_tRNA_KJ740437_6307:6377:- Antheraea frithi, tRNA complement(6307..6377) /product="tRNA-Phe" /anticodon=(pos:complement(6340..6342),aa:Phe,seq:gaa) , Antheraea frithi voucher IBSDIRWSA1 mitochondrion, complete genome.	taaaaataaaatt	0	5	1
AY_1060_120858_126201	120858	126201	5344	AY_1060	120858	121011	154	126050	126201	152	120854	120857	ggtt	126202	126205	ggtt	121022	121042	agggaagggggaagaggaaga	-	11
AY_107_8004_13058	8004	13058	5055	AY_107	8004	8973	970	12102	13058	957	8000	8003	acat	13059	13062	acat
AY_107_23508_25789	23508	25789	2282	AY_107	23508	24338	831	24960	25789	830	23503	23507	aaaat	25790	25794	aaaat	24960	24968	aaaaagaaa	+	8
AY_107_27059_29271	27059	29271	2213	AY_107	27059	28049	991	28273	29271	999	27055	27058	ataa	29272	29275	ataa
AY_107_103974_106530	103974	106530	2557	AY_107	103974	104971	998	105534	106530	997	103970	103973	taat	106531	106534	taat						104969	104980	+	xxx_tRNA_KP881616_8141:8209:- Antheraea pernyi, tRNA complement(8141..8209) /product="tRNA-His" , Antheraea pernyi strain 731 mitochondrion, complete genome.	taanatgacata	3	4	1
AY_107_118968_123745	118968	123745	4778	AY_107	118968	119172	205	123537	123745	209	118964	118967	aaat	123746	123749	aaat	123507	123519	agaggagaaaaag	+	18
AY_107_185518_189937	185518	189937	4420	AY_107	185518	185728	211	189714	189937	224	185514	185517	ttaa	189938	189941	ttaa
AY_107_197556_199349	197556	199349	1794	AY_107	197556	197742	187	199168	199349	182	197552	197555	tcat	199350	199353	tcat
AY_107_254219_265333	254219	265333	11115	AY_107	254219	254333	115	265221	265333	113	254215	254218	tttt	265334	265337	tttt
AY_107_347011_348948	347011	348948	1938	AY_107	347011	347123	113	348824	348948	125	347007	347010	atat	348949	348952	atat
AY_107_353099_354504	353099	354504	1406	AY_107	353099	353419	321	354195	354504	310	353095	353098	tatt	354505	354508	tatt
AY_107_422771_435291	422771	435291	12521	AY_107	422771	422970	200	435087	435291	205	422767	422770	atta	435292	435295	atta
AY_107_467980_483142	467980	483142	15163	AY_107	467980	468157	178	482956	483142	187	467976	467979	gaaa	483143	483146	gaaa	468171	468188	aaaaatgatgagagtaaa	-	14
AY_107_489170_491047	489170	491047	1878	AY_107	489170	489783	614	490440	491047	608	489166	489169	attt	491048	491051	attt
AY_107_512469_513909	512469	513909	1441	AY_107	512469	512912	444	513474	513909	436	512465	512468	tttt	513910	513913	tttt	512885	512900	agggaaaaatgacgag	-	27
AY_107_534575_537117	534575	537117	2543	AY_107	534575	534784	210	536915	537117	203	534571	534574	tatt	537118	537121	tatt
AY_107_610603_611780	610603	611780	1178	AY_107	610603	610722	120	611673	611780	108	610599	610602	gcta	611781	611784	gcta	611642	611650	aaaaaaaaa	+	23	610720	610730	+	xxx_tRNA_HQ264055_1346:1406:- Antheraea pernyi, tRNA complement(1346..1406) /product="tRNA-Cys" /note="codon recognized: UGC" , Antheraea pernyi mitochondrion, complete genome.	cttaataattt	3	4	1
AY_107_630104_635268	630104	635268	5165	AY_107	630104	630269	166	635117	635268	152	630100	630103	cttt	635269	635272	cttt
AY_107_670462_672057	670462	672057	1596	AY_107	670462	670932	471	671590	672057	468	670458	670461	tgat	672058	672061	tgat
AY_107_695859_709756	695859	709756	13898	AY_107	695859	696061	203	709551	709756	206	695855	695858	atat	709757	709760	atat
AY_107_735899_743027	735899	743027	7129	AY_107	735899	736107	209	742832	743027	196	735895	735898	aata	743028	743031	aata
AY_107_751602_755212	751602	755212	3611	AY_107	751602	752594	993	754228	755212	985	751598	751601	cgac	755213	755216	cgac
AY_107_813393_824747	813393	824747	11355	AY_107	813393	813617	225	824509	824747	239	813389	813392	ttat	824748	824751	ttat	824480	824487	aggaggag	+	22
AY_107_944934_951428	944934	951428	6495	AY_107	944934	945091	158	951279	951428	150	944930	944933	atta	951429	951432	atta
AY_107_975371_980265	975371	980265	4895	AY_107	975371	975574	204	980064	980265	202	975367	975370	tgat	980266	980269	tgat
AY_107_1064034_1065639	1064034	1065639	1606	AY_107	1064034	1064201	168	1065469	1065639	171	1064030	1064033	gcta	1065640	1065643	gcta	1064214	1064223	ggagaaaaaa	-	13
AY_107_1089761_1096781	1089761	1096781	7021	AY_107	1089761	1089958	198	1096594	1096781	188	1089757	1089760	taca	1096782	1096785	taca
AY_107_1126020_1129238	1126020	1129238	3219	AY_107	1126020	1126815	796	1128450	1129238	789	1126016	1126019	ttgt	1129239	1129242	ttgt
AY_107_1140506_1144386	1140506	1144386	3881	AY_107	1140506	1141085	580	1143804	1144386	583	1140502	1140505	tgaa	1144387	1144390	tgaa	1143811	1143822	aaaacaagaaaa	+	18
AY_107_1154088_1155613	1154088	1155613	1526	AY_107	1154088	1154552	465	1155149	1155613	465	1154084	1154087	aata	1155614	1155617	aata
AY_1061_23572_25486	23572	25486	1915	AY_1061	23572	23673	102	25378	25486	109	23568	23571	ctga	25487	25490	ctga
AY_1061_33983_39684	33983	39684	5702	AY_1061	33983	34187	205	39472	39684	213	33979	33982	atgt	39685	39688	atgt	34164	34172	aaaaaaaag	-	23
AY_1061_67503_69890	67503	69890	2388	AY_1061	67503	67895	393	69498	69890	393	67499	67502	ttgt	69891	69894	ttgt	69471	69486	aaagggaaagaaaaaa	+	12
AY_1061_70785_72573	70785	72573	1789	AY_1061	70785	71279	495	72073	72573	501	70781	70784	catc	72574	72577	catc
AY_1061_81196_82834	81196	82834	1639	AY_1061	81196	81519	324	82534	82834	301	81192	81195	aaga	82835	82838	aaga	82534	82542	agaagaaga	+	8	81523	81533	+	xxx_tRNA_EU726630_1415:1481:- Antheraea yamamai, tRNA complement(1415..1481) /product="tRNA-Tyr" /anticodon=(pos:complement(1446..1448),aa:Tyr,seq:gta) , Antheraea yamamai mitochondrion, complete genome.	aaaaaagattt	3	5	1
AY_1061_99433_101258	99433	101258	1826	AY_1061	99433	100253	821	100441	101258	818	99429	99432	gcga	101259	101262	gcga
AY_1062_71411_75660	71411	75660	4250	AY_1062	71411	71623	213	75441	75660	220	71406	71410	atata	75661	75665	atata
AY_1062_102756_103978	102756	103978	1223	AY_1062	102756	102948	193	103777	103978	202	102751	102755	aaact	103979	103983	aaact
AY_1063_5014_6538	5014	6538	1525	AY_1063	5014	5387	374	6175	6538	364	5010	5013	cgag	6539	6542	cgag
AY_1063_70031_72360	70031	72360	2330	AY_1063	70031	70514	484	71874	72360	487	70027	70030	taag	72361	72364	taag
AY_1063_119845_122154	119845	122154	2310	AY_1063	119845	120842	998	121156	122154	999	119839	119844	acattt	122155	122160	acattt
AY_1064_26014_27316	26014	27316	1303	AY_1064	26014	26199	186	27139	27316	178	26010	26013	ctca	27317	27320	ctca	27126	27136	aagaaaaaaaa	+	3
AY_1064_62982_71618	62982	71618	8637	AY_1064	62982	63349	368	71237	71618	382	62978	62981	gcaa	71619	71622	gcaa
AY_1064_79574_81814	79574	81814	2241	AY_1064	79574	80360	787	81012	81814	803	79570	79573	tata	81815	81818	tata						80359	80369	+	xxx_tRNA_HQ264055_1346:1406:- Antheraea pernyi, tRNA complement(1346..1406) /product="tRNA-Cys" /note="codon recognized: UGC" , Antheraea pernyi mitochondrion, complete genome.	ttactaatttt	2	5	1
AY_1064_100379_102401	100379	102401	2023	AY_1064	100379	101039	661	101746	102401	656	100375	100378	attt	102402	102405	attt
AY_1065_10594_12362	10594	12362	1769	AY_1065	10594	11116	523	11828	12362	535	10589	10593	acata	12363	12367	acata	11123	11130	gaggaagg	-	7
AY_1065_17351_25699	17351	25699	8349	AY_1065	17351	17519	169	25545	25699	155	17347	17350	atag	25700	25703	atag
AY_1065_32260_40365	32260	40365	8106	AY_1065	32260	32412	153	40210	40365	156	32256	32259	tgat	40366	40369	tgat
AY_1065_75623_78276	75623	78276	2654	AY_1065	75623	76185	563	77701	78276	576	75619	75622	cata	78277	78280	cata
AY_1065_91858_94781	91858	94781	2924	AY_1065	91858	92422	565	94206	94781	576	91854	91857	tata	94782	94785	tata						92421	92432	+	xxx_tRNA_DQ056337_2280:2350:+ Antheraea yamamai, tRNA 2280..2350 /product="tRNA-Lys" , Antheraea yamamai cytochrome c oxidase subunit I (COX1) gene, partial cds; tRNA-Leu gene, complete sequence; cytochrome c oxidase subunit II (COX2) gene, complete cds; tRNA-Lys and tRNA-Asp genes, complete sequence; ATP synthase F0 subunit 8 (ATP8) and ATP synthase F0 subunit 6 (ATP6) genes, complete cds; and c…	tagaagctagtt	2	4	1
AY_1065_108611_110132	108611	110132	1522	AY_1065	108611	108825	215	109921	110132	212	108606	108610	gaaat	110133	110137	gaaat
AY_1066_27164_29311	27164	29311	2148	AY_1066	27164	27593	430	28880	29311	432	27160	27163	ttac	29312	29315	ttac
AY_1066_43862_45626	43862	45626	1765	AY_1066	43862	44554	693	44948	45626	679	43858	43861	gatt	45627	45630	gatt
AY_1066_76288_81242	76288	81242	4955	AY_1066	76288	77278	991	80244	81242	999	76284	76287	accg	81243	81246	accg
AY_1066_85154_87270	85154	87270	2117	AY_1066	85154	85832	679	86597	87270	674	85150	85153	tttt	87271	87274	tttt	86596	86606	gaaaaaaaaaa	+	9
AY_1066_93412_94875	93412	94875	1464	AY_1066	93412	93795	384	94490	94875	386	93408	93411	aaag	94876	94879	aaag
AY_1066_101399_102725	101399	102725	1327	AY_1066	101399	101693	295	102423	102725	303	101395	101398	acct	102726	102729	acct
AY_1067_15704_25688	15704	25688	9985	AY_1067	15704	16009	306	25389	25688	300	15700	15703	atat	25689	25692	atat	25408	25416	aaagaggta	+	27
AY_1067_55824_66036	55824	66036	10213	AY_1067	55824	55925	102	65935	66036	102	55820	55823	aata	66037	66040	aata
AY_1067_73321_74564	73321	74564	1244	AY_1067	73321	73548	228	74350	74564	215	73317	73320	gtcg	74565	74568	gtcg
AY_1067_107251_109040	107251	109040	1790	AY_1067	107251	107539	289	108762	109040	279	107247	107250	ataa	109041	109044	ataa
AY_1068_5338_14887	5338	14887	9550	AY_1068	5338	5507	170	14704	14887	184	5334	5337	atga	14888	14891	atga
AY_1068_20077_21687	20077	21687	1611	AY_1068	20077	20404	328	21369	21687	319	20073	20076	tata	21688	21691	tata
AY_1068_29125_31114	29125	31114	1990	AY_1068	29125	29754	630	30493	31114	622	29121	29124	ttta	31115	31118	ttta
AY_1068_52397_64460	52397	64460	12064	AY_1068	52397	52539	143	64323	64460	138	52393	52396	taat	64461	64464	taat
AY_1068_69448_83820	69448	83820	14373	AY_1068	69448	69602	155	83677	83820	144	69444	69447	ttat	83821	83824	ttat						69598	69608	+	xxx_tRNA_DQ056337_1532:1597:+ Antheraea yamamai, tRNA 1532..1597 /product="tRNA-Leu" , Antheraea yamamai cytochrome c oxidase subunit I (COX1) gene, partial cds; tRNA-Leu gene, complete sequence; cytochrome c oxidase subunit II (COX2) gene, complete cds; tRNA-Lys and tRNA-Asp genes, complete sequence; ATP synthase F0 subunit 8 (ATP8) and ATP synthase F0 subunit 6 (ATP6) genes, complete cds; and c…	ttctacaaaaa	5	0	1
AY_1068_104296_107432	104296	107432	3137	AY_1068	104296	104462	167	107263	107432	170	104292	104295	atca	107433	107436	atca
AY_1069_22453_25489	22453	25489	3037	AY_1069	22453	22762	310	25172	25489	318	22449	22452	ttgt	25490	25493	ttgt
AY_1069_61379_64134	61379	64134	2756	AY_1069	61379	61957	579	63552	64134	583	61375	61378	atag	64135	64138	atag	61937	61947	aaaaaaaaaaa	-	20
AY_1070_20577_33668	20577	33668	13092	AY_1070	20577	20732	156	33504	33668	165	20573	20576	ccac	33669	33672	ccac	33494	33507	aaaaaaagaaagag	+	3
AY_1070_55159_56813	55159	56813	1655	AY_1070	55159	55415	257	56549	56813	265	55155	55158	attg	56814	56817	attg
AY_1070_91763_93833	91763	93833	2071	AY_1070	91763	92369	607	93225	93833	609	91759	91762	agca	93834	93837	agca	93211	93226	gagaaaaaaaaaaaaa	+	1
AY_1070_106125_107470	106125	107470	1346	AY_1070	106125	106334	210	107258	107470	213	106121	106124	tcgt	107471	107474	tcgt
AY_108_6801_9318	6801	9318	2518	AY_108	6801	7134	334	8990	9318	329	6797	6800	tagg	9319	9322	tagg
AY_108_14305_25076	14305	25076	10772	AY_108	14305	14472	168	24912	25076	165	14301	14304	gcta	25077	25080	gcta
AY_108_56870_58573	56870	58573	1704	AY_108	56870	57174	305	58251	58573	323	56866	56869	tttg	58574	58577	tttg	57160	57168	ggaaaaaag	-	14
AY_108_69944_72510	69944	72510	2567	AY_108	69944	70160	217	72302	72510	209	69940	69943	tatt	72511	72514	tatt
AY_108_73998_87521	73998	87521	13524	AY_108	73998	74391	394	87126	87521	396	73994	73997	cacg	87522	87525	cacg
AY_108_101156_102538	101156	102538	1383	AY_108	101156	101395	240	102289	102538	250	101152	101155	aaga	102539	102542	aaga
AY_108_123445_132239	123445	132239	8795	AY_108	123445	123545	101	132137	132239	103	123441	123444	atat	132240	132243	atat						132131	132141	-	xxx_tRNA_KJ740437_1415:1481:- Antheraea frithi, tRNA complement(1415..1481) /product="tRNA-Tyr" /anticodon=(pos:complement(1446..1448),aa:Tyr,seq:gta) , Antheraea frithi voucher IBSDIRWSA1 mitochondrion, complete genome.	taaaaaaagaa	5	0	1
AY_108_133895_136058	133895	136058	2164	AY_108	133895	134199	305	135758	136058	301	133891	133894	ttac	136059	136062	ttac						135747	135757	-	xxx_tRNA_HQ264055_5573:5638:+ Antheraea pernyi, tRNA 5573..5638 /product="tRNA-Gly" /note="codon recognized: GGA" , Antheraea pernyi mitochondrion, complete genome.	atattataata	0	5	1
AY_108_141983_149891	141983	149891	7909	AY_108	141983	142180	198	149698	149891	194	141979	141982	catt	149892	149895	catt
AY_108_179267_181236	179267	181236	1970	AY_108	179267	179414	148	181076	181236	161	179263	179266	acaa	181237	181240	acaa
AY_108_193313_201733	193313	201733	8421	AY_108	193313	193483	171	201555	201733	179	193309	193312	gacg	201734	201737	gacg
AY_108_278961_282839	278961	282839	3879	AY_108	278961	279117	157	282678	282839	162	278957	278960	gatt	282840	282843	gatt	279113	279121	aaaaaaaaa	-	4
AY_108_371335_373010	371335	373010	1676	AY_108	371335	371788	454	372554	373010	457	371330	371334	gcttt	373011	373015	gcttt						371786	371796	+	xxx_tRNA_HQ264055_6320:6399:- Antheraea pernyi, tRNA complement(6320..6399) /product="tRNA-Phe" /note="codon recognized: UUC" , Antheraea pernyi mitochondrion, complete genome.	ttaactattta	3	1	1
AY_108_505051_514865	505051	514865	9815	AY_108	505051	505261	211	514640	514865	226	505047	505050	caca	514866	514869	caca						505263	505275	+	xxx_tRNA_HQ264055_3871:3943:+ Antheraea pernyi, tRNA 3871..3943 /product="tRNA-Asp" /note="codon recognized: GAC" , Antheraea pernyi mitochondrion, complete genome.	aaaagagtattat	1	0	1
AY_108_531797_538970	531797	538970	7174	AY_108	531797	532026	230	538740	538970	231	531793	531796	tgtt	538971	538974	tgtt
AY_108_554751_558168	554751	558168	3418	AY_108	554751	554861	111	558049	558168	120	554746	554750	ttcac	558169	558173	ttcac
AY_108_572201_573962	572201	573962	1762	AY_108	572201	572951	751	573209	573962	754	572197	572200	tttt	573963	573966	tttt	573215	573223	aggaaaaaa	+	14
AY_108_584982_586832	584982	586832	1851	AY_108	584982	585780	799	586015	586832	818	584978	584981	atta	586833	586836	atta	585798	585811	aagaaaacaaataa	-	18
AY_108_600545_609981	600545	609981	9437	AY_108	600545	600812	268	609711	609981	271	600541	600544	ttct	609982	609985	ttct	600785	600793	aaagaggta	-	27
AY_108_614378_619375	614378	619375	4998	AY_108	614378	614588	211	619156	619375	220	614374	614377	gtta	619376	619379	gtta
AY_108_619376_627573	619376	627573	8198	AY_108	619376	619517	142	627421	627573	153	619372	619375	attt	627574	627577	attt
AY_108_647531_657465	647531	657465	9935	AY_108	647531	647656	126	657326	657465	140	647527	647530	aaat	657466	657469	aaat
AY_108_661904_664122	661904	664122	2219	AY_108	661904	662055	152	663968	664122	155	661900	661903	aata	664123	664126	aata
AY_108_701644_703478	701644	703478	1835	AY_108	701644	701849	206	703296	703478	183	701640	701643	aaac	703479	703482	aaac
AY_108_712952_715459	712952	715459	2508	AY_108	712952	713770	819	714645	715459	815	712947	712951	acgtc	715460	715464	acgtc
AY_108_814989_825585	814989	825585	10597	AY_108	814989	815110	122	825475	825585	111	814985	814988	atat	825586	825589	atat
AY_108_855866_857297	855866	857297	1432	AY_108	855866	856212	347	856949	857297	349	855862	855865	tcat	857298	857301	tcat
AY_108_933466_935738	933466	935738	2273	AY_108	933466	934212	747	934990	935738	749	933462	933465	ttgt	935739	935742	ttgt
AY_108_937176_940198	937176	940198	3023	AY_108	937176	937818	643	939561	940198	638	937172	937175	taaa	940199	940202	taaa
AY_108_959829_961767	959829	961767	1939	AY_108	959829	960252	424	961334	961767	434	959825	959828	attt	961768	961771	attt
AY_108_980794_982869	980794	982869	2076	AY_108	980794	981762	969	981899	982869	971	980790	980793	ctaa	982870	982873	ctaa	981889	981897	agggggggg	+	2
AY_108_1012717_1014914	1012717	1014914	2198	AY_108	1012717	1013055	339	1014572	1014914	343	1012713	1012716	ttac	1014915	1014918	ttac	1013067	1013086	ggaaaaatgatgagagtaaa	-	12
AY_108_1019538_1022955	1019538	1022955	3418	AY_108	1019538	1019885	348	1022604	1022955	352	1019534	1019537	acaa	1022956	1022959	acaa
AY_108_1027526_1030202	1027526	1030202	2677	AY_108	1027526	1027922	397	1029815	1030202	388	1027520	1027525	attttt	1030203	1030208	attttt
AY_108_1032550_1037435	1032550	1037435	4886	AY_108	1032550	1032775	226	1037215	1037435	221	1032546	1032549	attt	1037436	1037439	attt
AY_108_1043551_1045006	1043551	1045006	1456	AY_108	1043551	1043815	265	1044741	1045006	266	1043546	1043550	aaaaa	1045007	1045011	aaaaa	1044725	1044732	aaacgaaa	+	9
AY_108_1051618_1053295	1051618	1053295	1678	AY_108	1051618	1052083	466	1052829	1053295	467	1051614	1051617	tttt	1053296	1053299	tttt	1052836	1052844	gggaagagg	+	15
AY_108_1087539_1095903	1087539	1095903	8365	AY_108	1087539	1087658	120	1095795	1095903	109	1087535	1087538	gagg	1095904	1095907	gagg
AY_108_1106063_1110150	1106063	1110150	4088	AY_108	1106063	1106271	209	1109946	1110150	205	1106059	1106062	tata	1110151	1110154	tata
AY_108_1123795_1126124	1123795	1126124	2330	AY_108	1123795	1123956	162	1125961	1126124	164	1123790	1123794	ttaag	1126125	1126129	ttaag
AY_108_1128001_1129675	1128001	1129675	1675	AY_108	1128001	1128617	617	1129063	1129675	613	1127997	1128000	atta	1129676	1129679	atta
AY_108_1143411_1145249	1143411	1145249	1839	AY_108	1143411	1144108	698	1144548	1145249	702	1143407	1143410	ttaa	1145250	1145253	ttaa
AY_108_1155396_1157147	1155396	1157147	1752	AY_108	1155396	1156054	659	1156498	1157147	650	1155392	1155395	atgt	1157148	1157151	atgt
AY_108_1161848_1169418	1161848	1169418	7571	AY_108	1161848	1161970	123	1169302	1169418	117	1161844	1161847	ccct	1169419	1169422	ccct
AY_1071_4319_6655	4319	6655	2337	AY_1071	4319	5254	936	5724	6655	932	4314	4318	tggaa	6656	6660	tggaa						5258	5269	+	xxx_tRNA_EU726630_6102:6166:+ Antheraea yamamai, tRNA 6102..6166 /product="tRNA-Asn" /anticodon=(pos:6132..6134,aa:Asn,seq:gtt) , Antheraea yamamai mitochondrion, complete genome.	ttaattcgaata	3	1	1
AY_1071_10066_11331	10066	11331	1266	AY_1071	10066	10223	158	11162	11331	170	10062	10065	aatt	11332	11335	aatt
AY_1071_34574_36000	34574	36000	1427	AY_1071	34574	34956	383	35612	36000	389	34570	34573	tatt	36001	36004	tatt
AY_1071_123427_124640	123427	124640	1214	AY_1071	123427	123602	176	124462	124640	179	123423	123426	taaa	124641	124644	taaa
AY_1072_1945_10998	1945	10998	9054	AY_1072	1945	2932	988	9999	10998	1000	1941	1944	ataa	10999	11002	ataa
AY_1072_34876_39237	34876	39237	4362	AY_1072	34876	35077	202	39033	39237	205	34872	34875	atga	39238	39241	atga
AY_1072_62054_66789	62054	66789	4736	AY_1072	62054	62178	125	66663	66789	127	62046	62053	gttttggt	66790	66797	gttttggt
AY_1072_90302_98265	90302	98265	7964	AY_1072	90302	90441	140	98128	98265	138	90298	90301	taaa	98266	98269	taaa
AY_1072_104371_106940	104371	106940	2570	AY_1072	104371	104879	509	106440	106940	501	104367	104370	acat	106941	106944	acat						104885	104897	+	xxx_tRNA_KJ740437_6307:6377:- Antheraea frithi, tRNA complement(6307..6377) /product="tRNA-Phe" /anticodon=(pos:complement(6340..6342),aa:Phe,seq:gaa) , Antheraea frithi voucher IBSDIRWSA1 mitochondrion, complete genome.	taaaaagtaaatt	5	5	1
AY_1072_111585_113318	111585	113318	1734	AY_1072	111585	111949	365	112962	113318	357	111581	111584	acaa	113319	113322	acaa
AY_1073_507_4177	507	4177	3671	AY_1073	507	1308	802	3374	4177	804	503	506	attg	4178	4181	attg
AY_1073_19898_21190	19898	21190	1293	AY_1073	19898	20146	249	20936	21190	255	19894	19897	tttc	21191	21194	tttc
AY_1073_45493_48959	45493	48959	3467	AY_1073	45493	45961	469	48490	48959	470	45489	45492	ttca	48960	48963	ttca
AY_1073_94646_97156	94646	97156	2511	AY_1073	94646	95371	726	96425	97156	732	94641	94645	ctctt	97157	97161	ctctt
AY_1074_281_2409	281	2409	2129	AY_1074	281	1202	922	1477	2409	933	277	280	gaca	2410	2413	gaca	1467	1476	aaaaaaaaaa	+	1
AY_1074_9218_11561	9218	11561	2344	AY_1074	9218	10064	847	10715	11561	847	9214	9217	gaac	11562	11565	gaac
AY_1074_27403_37972	27403	37972	10570	AY_1074	27403	27546	144	37819	37972	154	27399	27402	taaa	37973	37976	taaa
AY_1074_39277_41040	39277	41040	1764	AY_1074	39277	39574	298	40734	41040	307	39273	39276	tggg	41041	41044	tggg
AY_1074_45266_56702	45266	56702	11437	AY_1074	45266	45381	116	56598	56702	105	45262	45265	tatt	56703	56706	tatt
AY_1074_63851_67083	63851	67083	3233	AY_1074	63851	64375	525	66545	67083	539	63847	63850	tatt	67084	67087	tatt
AY_1074_67633_71585	67633	71585	3953	AY_1074	67633	68446	814	70776	71585	810	67629	67632	ttta	71586	71589	ttta
AY_1074_80248_94778	80248	94778	14531	AY_1074	80248	80355	108	94663	94778	116	80244	80247	gggg	94779	94782	gggg	94663	94677	aggggaatggggagg	+	14
AY_1074_111693_118148	111693	118148	6456	AY_1074	111693	111873	181	117961	118148	188	111689	111692	tact	118149	118152	tact
AY_1075_23024_25217	23024	25217	2194	AY_1075	23024	23616	593	24620	25217	598	23020	23023	attt	25218	25221	attt
AY_1075_91190_93998	91190	93998	2809	AY_1075	91190	91382	193	93802	93998	197	91186	91189	ggaa	93999	94002	ggaa
AY_1075_103181_105204	103181	105204	2024	AY_1075	103181	103733	553	104654	105204	551	103177	103180	cctg	105205	105208	cctg
AY_1076_17107_20073	17107	20073	2967	AY_1076	17107	18096	990	19075	20073	999	17103	17106	gcat	20074	20077	gcat						19064	19074	-	xxx_tRNA_EU726630_138:206:- Antheraea yamamai, tRNA complement(138..206) /product="tRNA-Gln" /anticodon=(pos:complement(174..176),aa:Gln,seq:ttg) , Antheraea yamamai mitochondrion, complete genome.	tatatttgata	0	1	1
AY_1076_26742_28317	26742	28317	1576	AY_1076	26742	26891	150	28175	28317	143	26738	26741	agta	28318	28321	agta
AY_1076_37911_41490	37911	41490	3580	AY_1076	37911	38696	786	40725	41490	766	37907	37910	ttta	41491	41494	ttta	40719	40726	agaaagaa	+	1
AY_1076_44976_46548	44976	46548	1573	AY_1076	44976	45346	371	46174	46548	375	44972	44975	tatg	46549	46552	tatg
AY_1076_55695_57302	55695	57302	1608	AY_1076	55695	56170	476	56839	57302	464	55691	55694	gata	57303	57306	gata	56172	56181	agaaaaaaaa	-	2
AY_1076_64661_70982	64661	70982	6322	AY_1076	64661	65084	424	70570	70982	413	64657	64660	ttat	70983	70986	ttat	70545	70563	gaggaagaaaacaaaggaa	+	7
AY_1076_80970_82930	80970	82930	1961	AY_1076	80970	81805	836	82088	82930	843	80966	80969	atat	82931	82934	atat
AY_1076_86655_88348	86655	88348	1694	AY_1076	86655	87347	693	87668	88348	681	86651	86654	gtaa	88349	88352	gtaa						87343	87354	+	xxx_tRNA_EU726630_11683:11751:+ Antheraea yamamai, tRNA 11683..11751 /product="tRNA-Ser" /anticodon=(pos:11712..11714,aa:Ser,seq:tga) , Antheraea yamamai mitochondrion, complete genome.	attaataaaata	5	2	1
AY_1077_7159_10116	7159	10116	2958	AY_1077	7159	7792	634	9468	10116	649	7155	7158	tttg	10117	10120	tttg	9438	9446	ggaaggaga	+	22
AY_1077_20257_23110	20257	23110	2854	AY_1077	20257	20916	660	22433	23110	678	20253	20256	aatc	23111	23114	aatc	20917	20930	aaaaaaaaaaaaaa	-	1
AY_1077_38446_47203	38446	47203	8758	AY_1077	38446	38637	192	47004	47203	200	38442	38445	tgta	47204	47207	tgta
AY_1077_66845_68103	66845	68103	1259	AY_1077	66845	66973	129	67979	68103	125	66841	66844	aaat	68104	68107	aaat
AY_1078_1271_14369	1271	14369	13099	AY_1078	1271	1450	180	14186	14369	184	1267	1270	acgc	14370	14373	acgc	1423	1436	aaaaagaaaaaaac	-	27
AY_1078_15442_17266	15442	17266	1825	AY_1078	15442	15932	491	16772	17266	495	15438	15441	tatt	17267	17270	tatt						16761	16771	-	xxx_tRNA_HQ264055_6320:6399:- Antheraea pernyi, tRNA complement(6320..6399) /product="tRNA-Phe" /note="codon recognized: UUC" , Antheraea pernyi mitochondrion, complete genome.	attaatattta	0	0	1
AY_1078_28841_31012	28841	31012	2172	AY_1078	28841	29739	899	30118	31012	895	28837	28840	aatt	31013	31016	aatt
AY_1078_50179_54351	50179	54351	4173	AY_1078	50179	50390	212	54140	54351	212	50175	50178	aata	54352	54355	aata						54125	54137	-	xxx_tRNA_HQ264055_6255:6319:+ Antheraea pernyi, tRNA 6255..6319 /product="tRNA-Glu" /note="codon recognized: GAA" , Antheraea pernyi mitochondrion, complete genome.	ataacaaaaatat	2	5	1
AY_1078_114428_117346	114428	117346	2919	AY_1078	114428	115427	1000	116349	117346	998	114424	114427	attt	117347	117350	attt	116318	116328	aagtaaagaaa	+	21	115423	115436	+	xxx_tRNA_KP762788_6253:6318:+ Antheraea pernyi, tRNA 6253..6318 /product="tRNA-Glu" , Antheraea pernyi strain Yu6 mitochondrion, complete genome.	tttatnaaaaaaaa	5	2	1
AY_1079_700_2593	700	2593	1894	AY_1079	700	1379	680	1921	2593	673	695	699	aaaca	2594	2598	aaaca
AY_1079_11326_23841	11326	23841	12516	AY_1079	11326	11532	207	23647	23841	195	11322	11325	gtaa	23842	23845	gtaa	23620	23631	gagaaaaaaaaa	+	16
AY_1079_29217_30490	29217	30490	1274	AY_1079	29217	29363	147	30351	30490	140	29213	29216	gaat	30491	30494	gaat
AY_1079_73728_75704	73728	75704	1977	AY_1079	73728	73880	153	75557	75704	148	73724	73727	tatc	75705	75708	tatc
AY_1079_81193_83480	81193	83480	2288	AY_1079	81193	81377	185	83309	83480	172	81189	81192	tata	83481	83484	tata						81376	81387	+	xxx_tRNA_EU726630_1:67:+ Antheraea yamamai, tRNA 1..67 /product="tRNA-Met" /anticodon=(pos:32..34,aa:Met,seq:cat) , Antheraea yamamai mitochondrion, complete genome.	aaaaaaggaaat	2	5	0
AY_1079_85120_87142	85120	87142	2023	AY_1079	85120	85640	521	86628	87142	515	85116	85119	ttaa	87143	87146	ttaa
AY_1079_105660_107948	105660	107948	2289	AY_1079	105660	106654	995	106951	107948	998	105656	105659	cccc	107949	107952	cccc
AY_1079_110792_112160	110792	112160	1369	AY_1079	110792	111080	289	111889	112160	272	110788	110791	atac	112161	112164	atac
AY_1079_126031_130786	126031	130786	4756	AY_1079	126031	126316	286	130495	130786	292	126027	126030	attt	130787	130790	attt	130511	130519	aaaaaaaga	+	24
AY_1080_4835_18834	4835	18834	14000	AY_1080	4835	4942	108	18721	18834	114	4831	4834	tgat	18835	18838	tgat
AY_1080_55301_57435	55301	57435	2135	AY_1080	55301	55454	154	57278	57435	158	55297	55300	tgtt	57436	57439	tgtt
AY_1080_102709_106123	102709	106123	3415	AY_1080	102709	103391	683	105430	106123	694	102705	102708	cata	106124	106127	cata
AY_109_86_1817	86	1817	1732	AY_109	86	203	118	1692	1817	126	82	85	atat	1818	1821	atat
AY_109_8910_17330	8910	17330	8421	AY_109	8910	9121	212	17122	17330	209	8906	8909	ttat	17331	17334	ttat
AY_109_35116_36961	35116	36961	1846	AY_109	35116	35611	496	36462	36961	500	35112	35115	ataa	36962	36965	ataa
AY_109_73068_74656	73068	74656	1589	AY_109	73068	73614	547	74117	74656	540	73064	73067	catt	74657	74660	catt
AY_109_102605_105404	102605	105404	2800	AY_109	102605	103604	1000	104412	105404	993	102601	102604	gaat	105405	105408	gaat
AY_109_106944_108148	106944	108148	1205	AY_109	106944	107068	125	108020	108148	129	106940	106943	acaa	108149	108152	acaa	107049	107057	agaaaaaag	-	19
AY_109_141781_143168	141781	143168	1388	AY_109	141781	141986	206	142969	143168	200	141777	141780	tata	143169	143172	tata
AY_109_146489_148976	146489	148976	2488	AY_109	146489	147483	995	147977	148976	1000	146485	146488	tata	148977	148980	tata	147456	147465	gaaagtggaa	-	27
AY_109_152199_154980	152199	154980	2782	AY_109	152199	152871	673	154304	154980	677	152195	152198	ataa	154981	154984	ataa
AY_109_178831_180348	178831	180348	1518	AY_109	178831	179257	427	179923	180348	426	178827	178830	atat	180349	180352	atat
AY_109_181109_182513	181109	182513	1405	AY_109	181109	181253	145	182367	182513	147	181105	181108	tttt	182514	182517	tttt
AY_109_222226_224266	222226	224266	2041	AY_109	222226	222869	644	223634	224266	633	222222	222225	ggta	224267	224270	ggta
AY_109_294557_295916	294557	295916	1360	AY_109	294557	294907	351	295569	295916	348	294553	294556	gtta	295917	295920	gtta
AY_109_317757_319347	317757	319347	1591	AY_109	317757	318090	334	319011	319347	337	317753	317756	ttta	319348	319351	ttta
AY_109_363686_364966	363686	364966	1281	AY_109	363686	363805	120	364848	364966	119	363680	363685	aaagtt	364967	364972	aaagtt	364841	364853	agaaaaaaaaaag	+	5
AY_109_402613_406707	402613	406707	4095	AY_109	402613	403469	857	405875	406707	833	402609	402612	cagt	406708	406711	cagt
AY_109_417943_419374	417943	419374	1432	AY_109	417943	418280	338	419042	419374	333	417939	417942	cttt	419375	419378	cttt
AY_109_477251_478654	477251	478654	1404	AY_109	477251	477651	401	478257	478654	398	477245	477250	ttatat	478655	478660	ttatat
AY_109_480452_482507	480452	482507	2056	AY_109	480452	481025	574	481976	482507	532	480448	480451	ttgg	482508	482511	ttgg						481962	481972	-	xxx_tRNA_DQ056337_1532:1597:+ Antheraea yamamai, tRNA 1532..1597 /product="tRNA-Leu" , Antheraea yamamai cytochrome c oxidase subunit I (COX1) gene, partial cds; tRNA-Leu gene, complete sequence; cytochrome c oxidase subunit II (COX2) gene, complete cds; tRNA-Lys and tRNA-Asp genes, complete sequence; ATP synthase F0 subunit 8 (ATP8) and ATP synthase F0 subunit 6 (ATP6) genes, complete cds; and c…	ttctaataaaa	3	0	1
AY_109_502102_504859	502102	504859	2758	AY_109	502102	502544	443	504407	504859	453	502098	502101	taat	504860	504863	taat
AY_109_564174_565959	564174	565959	1786	AY_109	564174	564477	304	565658	565959	302	564170	564173	tcta	565960	565963	tcta						565650	565660	-	xxx_tRNA_EU726630_11683:11751:+ Antheraea yamamai, tRNA 11683..11751 /product="tRNA-Ser" /anticodon=(pos:11712..11714,aa:Ser,seq:tga) , Antheraea yamamai mitochondrion, complete genome.	aaatttataga	3	0	1
AY_109_583352_584546	583352	584546	1195	AY_109	583352	583464	113	584440	584546	107	583348	583351	aatg	584547	584550	aatg
AY_109_599482_601437	599482	601437	1956	AY_109	599482	599798	317	601120	601437	318	599478	599481	ttac	601438	601441	ttac						599802	599813	+	xxx_tRNA_KJ740437_138:206:- Antheraea frithi, tRNA complement(138..206) /product="tRNA-Gln" /anticodon=(pos:complement(174..176),aa:Gln,seq:ttg) , Antheraea frithi voucher IBSDIRWSA1 mitochondrion, complete genome.	tattgtatagag	3	3	1
AY_109_603425_616846	603425	616846	13422	AY_109	603425	603607	183	616653	616846	194	603421	603424	caaa	616847	616850	caaa	603588	603599	aagaggaagaaa	-	19
AY_109_626721_629816	626721	629816	3096	AY_109	626721	626952	232	629575	629816	242	626717	626720	aaaa	629817	629820	aaaa
AY_109_633894_641454	633894	641454	7561	AY_109	633894	634566	673	640778	641454	677	633889	633893	attat	641455	641459	attat						634571	634581	+	xxx_tRNA_EU726630_6169:6234:+ Antheraea yamamai, tRNA 6169..6234 /product="tRNA-Ser" /anticodon=(pos:6194..6196,aa:Ser,seq:gct) , Antheraea yamamai mitochondrion, complete genome.	aaattttaatg	4	2	1
AY_109_645654_647443	645654	647443	1790	AY_109	645654	645825	172	647274	647443	170	645650	645653	ttac	647444	647447	ttac
AY_109_678351_681442	678351	681442	3092	AY_109	678351	679349	999	680444	681442	999	678347	678350	attt	681443	681446	attt						680432	680442	-	xxx_tRNA_KP762788_6253:6318:+ Antheraea pernyi, tRNA 6253..6318 /product="tRNA-Glu" , Antheraea pernyi strain Yu6 mitochondrion, complete genome.	tttataacaaa	1	2	1
AY_109_699469_702007	699469	702007	2539	AY_109	699469	700196	728	701288	702007	720	699465	699468	aaat	702008	702011	aaat	701273	701293	aaaaaagaatgtaaaaaaaaa	+	5
AY_109_717792_727578	717792	727578	9787	AY_109	717792	717923	132	727450	727578	129	717788	717791	ttga	727579	727582	ttga	717904	717913	gagagaaaag	-	19
AY_109_733275_739358	733275	739358	6084	AY_109	733275	734151	877	738471	739358	888	733271	733274	cgaa	739359	739362	cgaa	734143	734151	aaaaaacga	-	8
AY_109_743587_745449	743587	745449	1863	AY_109	743587	744353	767	744688	745449	762	743583	743586	aaca	745450	745453	aaca
AY_109_773955_775379	773955	775379	1425	AY_109	773955	774203	249	775142	775379	238	773951	773954	tcca	775380	775383	tcca
AY_109_779478_785371	779478	785371	5894	AY_109	779478	780467	990	784373	785371	999	779474	779477	taaa	785372	785375	taaa
AY_109_794968_797998	794968	797998	3031	AY_109	794968	795576	609	797370	797998	629	794964	794967	tgat	797999	798002	tgat
AY_109_850512_854486	850512	854486	3975	AY_109	850512	851510	999	853487	854486	1000	850508	850511	atta	854487	854490	atta
AY_109_866188_867772	866188	867772	1585	AY_109	866188	866622	435	867336	867772	437	866181	866187	aaaataa	867773	867779	aaaataa
AY_109_879707_881786	879707	881786	2080	AY_109	879707	879885	179	881613	881786	174	879703	879706	gtgg	881787	881790	gtgg	879858	879884	gggggaaagagagggagggggagagga	-	27
AY_109_916426_925492	916426	925492	9067	AY_109	916426	916580	155	925341	925492	152	916422	916425	gaaa	925493	925496	gaaa
AY_109_926646_928029	926646	928029	1384	AY_109	926646	926915	270	927758	928029	272	926640	926645	ggcggt	928030	928035	ggcggt
AY_109_935184_936580	935184	936580	1397	AY_109	935184	935504	321	936250	936580	331	935180	935183	attt	936581	936584	attt
AY_109_947098_948715	947098	948715	1618	AY_109	947098	947260	163	948570	948715	146	947094	947097	aggc	948716	948719	aggc
AY_109_956549_961804	956549	961804	5256	AY_109	956549	957145	597	961204	961804	601	956545	956548	gtta	961805	961808	gtta						961195	961206	-	xxx_tRNA_HQ264055_11714:11781:+ Antheraea pernyi, tRNA 11714..11781 /product="tRNA-Ser" /note="codon recognized: UCA" , Antheraea pernyi mitochondrion, complete genome.	ttaatacaatta	3	3	1
AY_109_966674_968120	966674	968120	1447	AY_109	966674	967113	440	967675	968120	446	966670	966673	aacc	968121	968124	aacc	967667	967677	aaaaaaaaaaa	+	2
AY_109_983518_986232	983518	986232	2715	AY_109	983518	984334	817	985403	986232	830	983514	983517	gacc	986233	986236	gacc
AY_109_1013703_1018921	1013703	1018921	5219	AY_109	1013703	1013810	108	1018811	1018921	111	1013699	1013702	tttt	1018922	1018925	tttt	1018831	1018838	aaaagaga	+	27
AY_109_1031656_1033459	1031656	1033459	1804	AY_109	1031656	1032267	612	1032842	1033459	618	1031651	1031655	tgaaa	1033460	1033464	tgaaa
AY_109_1070780_1072967	1070780	1072967	2188	AY_109	1070780	1071738	959	1072013	1072967	955	1070776	1070779	ttta	1072968	1072971	ttta
AY_109_1107343_1112873	1107343	1112873	5531	AY_109	1107343	1107467	125	1112747	1112873	127	1107339	1107342	tgtc	1112874	1112877	tgtc						1112734	1112744	-	xxx_tRNA_HQ264055_11714:11781:+ Antheraea pernyi, tRNA 11714..11781 /product="tRNA-Ser" /note="codon recognized: UCA" , Antheraea pernyi mitochondrion, complete genome.	ttaatagcatt	2	3	1
AY_109_1121649_1123940	1121649	1123940	2292	AY_109	1121649	1121908	260	1123681	1123940	260	1121642	1121648	tcagata	1123941	1123947	tcagata
AY_109_1134426_1137533	1134426	1137533	3108	AY_109	1134426	1135079	654	1136871	1137533	663	1134422	1134425	gcaa	1137534	1137537	gcaa
AY_109_1149220_1151332	1149220	1151332	2113	AY_109	1149220	1150201	982	1150340	1151332	993	1149216	1149219	gcag	1151333	1151336	gcag
AY_109_1175578_1177738	1175578	1177738	2161	AY_109	1175578	1176111	534	1177203	1177738	536	1175574	1175577	ctat	1177739	1177742	ctat
AY_1081_1070_2308	1070	2308	1239	AY_1081	1070	1174	105	2198	2308	111	1066	1069	ttgt	2309	2312	ttgt
AY_1081_17046_20201	17046	20201	3156	AY_1081	17046	17263	218	19988	20201	214	17042	17045	taat	20202	20205	taat
AY_1081_33957_37284	33957	37284	3328	AY_1081	33957	34842	886	36404	37284	881	33953	33956	aatt	37285	37288	aatt	34815	34823	aagaagtaa	-	27
AY_1081_86599_88962	86599	88962	2364	AY_1081	86599	86748	150	88822	88962	141	86595	86598	gtgg	88963	88966	gtgg	86741	86758	gggggaaagggagggagg	-	7
AY_1082_16786_29093	16786	29093	12308	AY_1082	16786	16893	108	28986	29093	108	16782	16785	ttac	29094	29097	ttac
AY_1082_31863_38302	31863	38302	6440	AY_1082	31863	32862	1000	37326	38302	977	31859	31862	cagg	38303	38306	cagg
AY_1082_52286_56532	52286	56532	4247	AY_1082	52286	53119	834	55694	56532	839	52282	52285	taca	56533	56536	taca
AY_1082_71834_74856	71834	74856	3023	AY_1082	71834	72357	524	74333	74856	524	71829	71833	tgtac	74857	74861	tgtac
AY_1082_95184_97498	95184	97498	2315	AY_1082	95184	95655	472	97025	97498	474	95180	95183	gaga	97499	97502	gaga
AY_1083_4273_6523	4273	6523	2251	AY_1083	4273	5215	943	5600	6523	924	4269	4272	taaa	6524	6527	taaa	5188	5196	aaagaaaaa	-	27
AY_1083_10162_11521	10162	11521	1360	AY_1083	10162	10458	297	11219	11521	303	10158	10161	gatt	11522	11525	gatt
AY_1083_19096_21122	19096	21122	2027	AY_1083	19096	19967	872	20246	21122	877	19092	19095	tcca	21123	21126	tcca
AY_1083_41895_44864	41895	44864	2970	AY_1083	41895	42727	833	44035	44864	830	41891	41894	ataa	44865	44868	ataa						42724	42735	+	xxx_tRNA_DQ056337_1532:1597:+ Antheraea yamamai, tRNA 1532..1597 /product="tRNA-Leu" , Antheraea yamamai cytochrome c oxidase subunit I (COX1) gene, partial cds; tRNA-Leu gene, complete sequence; cytochrome c oxidase subunit II (COX2) gene, complete cds; tRNA-Lys and tRNA-Asp genes, complete sequence; ATP synthase F0 subunit 8 (ATP8) and ATP synthase F0 subunit 6 (ATP6) genes, complete cds; and c…	aaaaaacgacaa	4	5	1
AY_1083_60369_61678	60369	61678	1310	AY_1083	60369	60627	259	61419	61678	260	60365	60368	ctaa	61679	61682	ctaa	61420	61427	ggaggaaa	+	8
AY_1083_62196_63661	62196	63661	1466	AY_1083	62196	62375	180	63474	63661	188	62192	62195	tcga	63662	63665	tcga
AY_1083_68753_71081	68753	71081	2329	AY_1083	68753	69450	698	70385	71081	697	68749	68752	gcaa	71082	71085	gcaa
AY_1083_111032_115358	111032	115358	4327	AY_1083	111032	111491	460	114892	115358	467	111028	111031	attg	115359	115362	attg
AY_1084_28750_31516	28750	31516	2767	AY_1084	28750	29190	441	31086	31516	431	28746	28749	aggc	31517	31520	aggc
AY_1084_79017_81225	79017	81225	2209	AY_1084	79017	79248	232	80988	81225	238	79013	79016	taat	81226	81229	taat	80977	80985	gagggggaa	+	3
AY_1085_1800_7548	1800	7548	5749	AY_1085	1800	2132	333	7221	7548	328	1796	1799	aatt	7549	7552	aatt
AY_1085_8746_19261	8746	19261	10516	AY_1085	8746	8862	117	19140	19261	122	8742	8745	cggg	19262	19265	cggg
AY_1085_39424_54325	39424	54325	14902	AY_1085	39424	39542	119	54199	54325	127	39420	39423	tgta	54326	54329	tgta
AY_1085_74762_77170	74762	77170	2409	AY_1085	74762	74899	138	77038	77170	133	74758	74761	cgtt	77171	77174	cgtt
AY_1085_81598_83648	81598	83648	2051	AY_1085	81598	82071	474	83182	83648	467	81594	81597	gcag	83649	83652	gcag
AY_1085_111241_114344	111241	114344	3104	AY_1085	111241	111392	152	114205	114344	140	111237	111240	ccag	114345	114348	ccag
AY_1086_20836_23159	20836	23159	2324	AY_1086	20836	21511	676	22468	23159	692	20832	20835	ataa	23160	23163	ataa
AY_1086_43444_46916	43444	46916	3473	AY_1086	43444	44354	911	46025	46916	892	43440	43443	acgc	46917	46920	acgc
AY_1086_47470_55719	47470	55719	8250	AY_1086	47470	47587	118	55611	55719	109	47466	47469	ataa	55720	55723	ataa
AY_1086_66044_70426	66044	70426	4383	AY_1086	66044	66798	755	69652	70426	775	66040	66043	aaat	70427	70430	aaat						66798	66808	+	xxx_tRNA_KP762788_6253:6318:+ Antheraea pernyi, tRNA 6253..6318 /product="tRNA-Glu" , Antheraea pernyi strain Yu6 mitochondrion, complete genome.	tataaaacaaa	1	4	1
AY_1086_70847_78069	70847	78069	7223	AY_1086	70847	70968	122	77957	78069	113	70843	70846	cttt	78070	78073	cttt
AY_1086_86729_90069	86729	90069	3341	AY_1086	86729	86854	126	89962	90069	108	86725	86728	atat	90070	90073	atat
AY_1086_107174_108378	107174	108378	1205	AY_1086	107174	107360	187	108192	108378	187	107170	107173	aagt	108379	108382	aagt
AY_1086_111506_113587	111506	113587	2082	AY_1086	111506	111799	294	113287	113587	301	111502	111505	atat	113588	113591	atat	113256	113266	ggagaagaaaa	+	21
AY_1087_91564_101430	91564	101430	9867	AY_1087	91564	91677	114	101312	101430	119	91560	91563	aaac	101431	101434	aaac
AY_1088_3886_7036	3886	7036	3151	AY_1088	3886	4878	993	6041	7036	996	3882	3885	cgat	7037	7040	cgat	4856	4864	aaaaaaaaa	-	22
AY_1088_18643_20219	18643	20219	1577	AY_1088	18643	18823	181	20048	20219	172	18639	18642	caat	20220	20223	caat	18819	18835	gaaaaaaaaaaaaaaaa	-	4
AY_1088_44563_50526	44563	50526	5964	AY_1088	44563	45131	569	49961	50526	566	44559	44562	gaca	50527	50530	gaca
AY_1088_63644_70315	63644	70315	6672	AY_1088	63644	63770	127	70179	70315	137	63640	63643	ttta	70316	70319	ttta
AY_1088_83123_95005	83123	95005	11883	AY_1088	83123	83261	139	94871	95005	135	83119	83122	tttc	95006	95009	tttc
AY_1088_100880_104435	100880	104435	3556	AY_1088	100880	101017	138	104292	104435	144	100876	100879	cctc	104436	104439	cctc						104283	104293	-	xxx_tRNA_HQ264055_12742:12809:- Antheraea pernyi, tRNA complement(12742..12809) /product="tRNA-Leu" /note="codon recognized: CUA" , Antheraea pernyi mitochondrion, complete genome.	ctataaaatct	2	5	1
AY_1088_116255_118054	116255	118054	1800	AY_1088	116255	116906	652	117418	118054	637	116251	116254	ttat	118055	118058	ttat
AY_1089_1599_3347	1599	3347	1749	AY_1089	1599	1708	110	3222	3347	126	1595	1598	gtac	3348	3351	gtac	1727	1734	gaagaaag	-	19
AY_1089_7371_9996	7371	9996	2626	AY_1089	7371	7818	448	9540	9996	457	7367	7370	ttac	9997	10000	ttac
AY_1089_14788_19966	14788	19966	5179	AY_1089	14788	15019	232	19737	19966	230	14784	14787	aata	19967	19970	aata						15022	15034	+	xxx_tRNA_EU726630_5972:6037:+ Antheraea yamamai, tRNA 5972..6037 /product="tRNA-Ala" /anticodon=(pos:6002..6004,aa:Ala,seq:tgc) , Antheraea yamamai mitochondrion, complete genome.	aggtaaattaaaa	2	2	1
AY_1089_42812_44921	42812	44921	2110	AY_1089	42812	43099	288	44648	44921	274	42808	42811	gtaa	44922	44925	gtaa
AY_1089_60024_62183	60024	62183	2160	AY_1089	60024	60804	781	61393	62183	791	60020	60023	aatt	62184	62187	aatt
AY_1090_10124_19636	10124	19636	9513	AY_1090	10124	10586	463	19174	19636	463	10119	10123	ataac	19637	19641	ataac
AY_1090_32848_34512	32848	34512	1665	AY_1090	32848	33482	635	33892	34512	621	32844	32847	agtg	34513	34516	agtg						33487	33497	+	xxx_tRNA_EU726630_5553:5619:+ Antheraea yamamai, tRNA 5553..5619 /product="tRNA-Gly" /anticodon=(pos:5583..5585,aa:Gly,seq:tcc) , Antheraea yamamai mitochondrion, complete genome.	atattacaagt	4	5	1
AY_1090_38672_39869	38672	39869	1198	AY_1090	38672	38847	176	39699	39869	171	38668	38671	tgaa	39870	39873	tgaa
AY_1090_54170_66133	54170	66133	11964	AY_1090	54170	54302	133	65994	66133	140	54166	54169	tgtc	66134	66137	tgtc
AY_1090_91977_93573	91977	93573	1597	AY_1090	91977	92141	165	93416	93573	158	91973	91976	aatg	93574	93577	aatg
AY_110_10346_11635	10346	11635	1290	AY_110	10346	10578	233	11405	11635	231	10342	10345	aaac	11636	11639	aaac						10579	10594	+	xxx_tRNA_HQ264055_3777:3856:+ Antheraea pernyi, tRNA 3777..3856 /product="tRNA-Lys" /note="codon recognized: AAG" , Antheraea pernyi mitochondrion, complete genome.	aaatatattagaagta	0	4	1
AY_110_25724_34271	25724	34271	8548	AY_110	25724	25883	160	34119	34271	153	25720	25723	tgtt	34272	34275	tgtt
AY_110_97279_99016	97279	99016	1738	AY_110	97279	97650	372	98645	99016	372	97275	97278	atat	99017	99020	atat
AY_110_110736_115079	110736	115079	4344	AY_110	110736	110887	152	114926	115079	154	110732	110735	actt	115080	115083	actt	110904	110918	gaagtgaatggaaaa	-	17
AY_110_131596_142444	131596	142444	10849	AY_110	131596	131714	119	142323	142444	122	131592	131595	aaaa	142445	142448	aaaa
AY_110_148174_151140	148174	151140	2967	AY_110	148174	149160	987	150141	151140	1000	148170	148173	atta	151141	151144	atta
AY_110_179600_194051	179600	194051	14452	AY_110	179600	179929	330	193729	194051	323	179596	179599	cttg	194052	194055	cttg	179930	179942	aaaatagtctttc	-	1	193721	193732	-	xxx_tRNA_EU726630_6308:6376:- Antheraea yamamai, tRNA complement(6308..6376) /product="tRNA-Phe" /anticodon=(pos:complement(6340..6342),aa:Phe,seq:gaa) , Antheraea yamamai mitochondrion, complete genome.	aaaaaataaaac	4	5	1
AY_110_194604_197006	194604	197006	2403	AY_110	194604	194779	176	196822	197006	185	194600	194603	cgtc	197007	197010	cgtc
AY_110_212685_221061	212685	221061	8377	AY_110	212685	212915	231	220831	221061	231	212681	212684	atat	221062	221065	atat
AY_110_270286_272480	270286	272480	2195	AY_110	270286	271161	876	271622	272480	859	270282	270285	atat	272481	272484	atat
AY_110_279851_294807	279851	294807	14957	AY_110	279851	280083	233	294577	294807	231	279847	279850	atct	294808	294811	atct
AY_110_306639_310071	306639	310071	3433	AY_110	306639	306835	197	309866	310071	206	306635	306638	tctt	310072	310075	tctt	306838	306853	gaagaggaaaaaaaag	-	3
AY_110_315059_318642	315059	318642	3584	AY_110	315059	315176	118	318539	318642	104	315055	315058	atgt	318643	318646	atgt
AY_110_338174_346794	338174	346794	8621	AY_110	338174	338337	164	346627	346794	168	338170	338173	ctcg	346795	346798	ctcg
AY_110_376678_388927	376678	388927	12250	AY_110	376678	376897	220	388706	388927	222	376674	376677	ttaa	388928	388931	ttaa	388675	388691	aaagaagaggagggaaa	+	15
AY_110_417767_424219	417767	424219	6453	AY_110	417767	417959	193	424029	424219	191	417761	417766	catcta	424220	424225	catcta	417932	417953	aaaaatggaaaaataaagtaaa	-	27
AY_110_453314_457000	453314	457000	3687	AY_110	453314	453889	576	456415	457000	586	453310	453313	tggt	457001	457004	tggt
AY_110_488451_498563	488451	498563	10113	AY_110	488451	488601	151	498420	498563	144	488447	488450	cagc	498564	498567	cagc	488615	488624	gaagtaaaaa	-	14
AY_110_554767_560871	554767	560871	6105	AY_110	554767	554876	110	560755	560871	117	554761	554766	taacgt	560872	560877	taacgt
AY_110_581735_583736	581735	583736	2002	AY_110	581735	581897	163	583578	583736	159	581731	581734	ttga	583737	583740	ttga
AY_110_601600_602917	601600	602917	1318	AY_110	601600	601820	221	602702	602917	216	601596	601599	cctg	602918	602921	cctg
AY_110_603830_605086	603830	605086	1257	AY_110	603830	604004	175	604914	605086	173	603826	603829	acat	605087	605090	acat	604912	604936	aaagtaaagtaagagtaaaaaaaaa	+	22
AY_110_639861_641260	639861	641260	1400	AY_110	639861	640209	349	640905	641260	356	639857	639860	tatt	641261	641264	tatt
AY_110_645731_656250	645731	656250	10520	AY_110	645731	645951	221	656026	656250	225	645727	645730	ttta	656251	656254	ttta
AY_110_656887_659729	656887	659729	2843	AY_110	656887	657097	211	659535	659729	195	656883	656886	atta	659730	659733	atta						657098	657108	+	xxx_tRNA_HQ264055_5573:5638:+ Antheraea pernyi, tRNA 5573..5638 /product="tRNA-Gly" /note="codon recognized: GGA" , Antheraea pernyi mitochondrion, complete genome.	ataataaaata	0	5	1
AY_110_671027_673605	671027	673605	2579	AY_110	671027	671225	199	673415	673605	191	671023	671026	tatt	673606	673609	tatt
AY_110_707045_708459	707045	708459	1415	AY_110	707045	707348	304	708159	708459	301	707041	707044	gcat	708460	708463	gcat
AY_110_721126_722917	721126	722917	1792	AY_110	721126	721422	297	722615	722917	303	721122	721125	cttg	722918	722921	cttg
AY_110_729770_731192	729770	731192	1423	AY_110	729770	729994	225	730971	731192	222	729766	729769	ttat	731193	731196	ttat
AY_110_738438_739862	738438	739862	1425	AY_110	738438	738848	411	739452	739862	411	738434	738437	taca	739863	739866	taca
AY_110_747453_752475	747453	752475	5023	AY_110	747453	747582	130	752354	752475	122	747449	747452	cttg	752476	752479	cttg
AY_110_763313_766268	763313	766268	2956	AY_110	763313	763744	432	765841	766268	428	763309	763312	atat	766269	766272	atat
AY_110_792271_800184	792271	800184	7914	AY_110	792271	792384	114	800074	800184	111	792267	792270	aaat	800185	800188	aaat
AY_110_822569_824064	822569	824064	1496	AY_110	822569	822881	313	823751	824064	314	822565	822568	tttt	824065	824068	tttt						822885	822896	+	xxx_tRNA_EU726630_5972:6037:+ Antheraea yamamai, tRNA 5972..6037 /product="tRNA-Ala" /anticodon=(pos:6002..6004,aa:Ala,seq:tgc) , Antheraea yamamai mitochondrion, complete genome.	ggtaaattgaaa	3	3	0
AY_110_836535_840526	836535	840526	3992	AY_110	836535	836770	236	840295	840526	232	836531	836534	aata	840527	840530	aata
AY_110_881837_884091	881837	884091	2255	AY_110	881837	882534	698	883380	884091	712	881833	881836	tttc	884092	884095	tttc
AY_110_884802_887301	884802	887301	2500	AY_110	884802	885047	246	887060	887301	242	884798	884801	ttaa	887302	887305	ttaa
AY_110_898682_900103	898682	900103	1422	AY_110	898682	898799	118	899979	900103	125	898678	898681	aaga	900104	900107	aaga	898801	898809	gagagggtg	-	2
AY_110_944699_946093	944699	946093	1395	AY_110	944699	944818	120	945977	946093	117	944695	944698	atat	946094	946097	atat
AY_110_995273_1009415	995273	1009415	14143	AY_110	995273	995475	203	1009213	1009415	203	995269	995272	ttat	1009416	1009419	ttat
AY_110_1029193_1031059	1029193	1031059	1867	AY_110	1029193	1029426	234	1030823	1031059	237	1029189	1029192	tgga	1031060	1031063	tgga
AY_110_1046769_1049451	1046769	1049451	2683	AY_110	1046769	1047598	830	1048598	1049451	854	1046765	1046768	taga	1049452	1049455	taga
AY_110_1086154_1087686	1086154	1087686	1533	AY_110	1086154	1086329	176	1087520	1087686	167	1086150	1086153	atta	1087687	1087690	atta
AY_110_1096128_1097713	1096128	1097713	1586	AY_110	1096128	1096270	143	1097576	1097713	138	1096124	1096127	cgat	1097714	1097717	cgat
AY_110_1107245_1108693	1107245	1108693	1449	AY_110	1107245	1107488	244	1108454	1108693	240	1107241	1107244	tgag	1108694	1108697	tgag
AY_110_1133247_1134886	1133247	1134886	1640	AY_110	1133247	1133542	296	1134593	1134886	294	1133243	1133246	aaat	1134887	1134890	aaat
AY_110_1136324_1141374	1136324	1141374	5051	AY_110	1136324	1136587	264	1141129	1141374	246	1136320	1136323	tata	1141375	1141378	tata
AY_110_1162682_1171542	1162682	1171542	8861	AY_110	1162682	1162902	221	1171326	1171542	217	1162678	1162681	taga	1171543	1171546	taga
AY_1091_2049_3394	2049	3394	1346	AY_1091	2049	2163	115	3269	3394	126	2045	2048	atat	3395	3398	atat
AY_1091_10381_12788	10381	12788	2408	AY_1091	10381	10592	212	12570	12788	219	10377	10380	tttt	12789	12792	tttt
AY_1091_18434_21460	18434	21460	3027	AY_1091	18434	18735	302	21150	21460	311	18430	18433	tttt	21461	21464	tttt
AY_1091_35208_39849	35208	39849	4642	AY_1091	35208	35401	194	39644	39849	206	35204	35207	aact	39850	39853	aact
AY_1092_17323_20345	17323	20345	3023	AY_1092	17323	17788	466	19874	20345	472	17319	17322	aact	20346	20349	aact
AY_1092_20862_22365	20862	22365	1504	AY_1092	20862	21149	288	22067	22365	299	20858	20861	aatt	22366	22369	aatt
AY_1092_34234_37694	34234	37694	3461	AY_1092	34234	34466	233	37480	37694	215	34230	34233	caga	37695	37698	caga
AY_1092_94551_98463	94551	98463	3913	AY_1092	94551	94707	157	98302	98463	162	94547	94550	ttta	98464	98467	ttta
AY_1093_15266_17462	15266	17462	2197	AY_1093	15266	16005	740	16719	17462	744	15259	15265	aaattat	17463	17469	aaattat
AY_1093_29559_31361	29559	31361	1803	AY_1093	29559	29880	322	31034	31361	328	29555	29558	aagg	31362	31365	aagg
AY_1093_33380_34855	33380	34855	1476	AY_1093	33380	33594	215	34636	34855	220	33376	33379	ttaa	34856	34859	ttaa
AY_1093_46854_50063	46854	50063	3210	AY_1093	46854	47049	196	49864	50063	200	46850	46853	attt	50064	50067	attt						47048	47059	+	xxx_tRNA_KJ740437_6236:6301:+ Antheraea frithi, tRNA 6236..6301 /product="tRNA-Glu" /anticodon=(pos:6265..6267,aa:Glu,seq:ttc) , Antheraea frithi voucher IBSDIRWSA1 mitochondrion, complete genome.	atttctaaaaat	2	1	1
AY_1093_87927_94692	87927	94692	6766	AY_1093	87927	88046	120	94578	94692	115	87923	87926	ttgt	94693	94696	ttgt
AY_1093_98575_100280	98575	100280	1706	AY_1093	98575	98840	266	100014	100280	267	98571	98574	gtaa	100281	100284	gtaa
AY_1093_106595_109255	106595	109255	2661	AY_1093	106595	106726	132	109126	109255	130	106591	106594	tagt	109256	109259	tagt
AY_1093_140643_141803	140643	141803	1161	AY_1093	140643	140786	144	141656	141803	148	140639	140642	gatt	141804	141807	gatt
AY_1094_23696_25861	23696	25861	2166	AY_1094	23696	24309	614	25242	25861	620	23692	23695	tatt	25862	25865	tatt
AY_1094_38094_41825	38094	41825	3732	AY_1094	38094	39089	996	40826	41825	1000	38090	38093	tttc	41826	41829	tttc
AY_1094_47445_51801	47445	51801	4357	AY_1094	47445	47937	493	51304	51801	498	47441	47444	agtt	51802	51805	agtt
AY_1094_53957_56093	53957	56093	2137	AY_1094	53957	54793	837	55269	56093	825	53953	53956	acta	56094	56097	acta
AY_1094_57851_65032	57851	65032	7182	AY_1094	57851	57986	136	64895	65032	138	57847	57850	cact	65033	65036	cact
AY_1094_84356_94295	84356	94295	9940	AY_1094	84356	84570	215	94086	94295	210	84352	84355	acaa	94296	94299	acaa	84594	84601	aaggaaaa	-	24
AY_1094_100598_102335	100598	102335	1738	AY_1094	100598	101067	470	101864	102335	472	100594	100597	atta	102336	102339	atta
AY_1095_18390_21057	18390	21057	2668	AY_1095	18390	18833	444	20600	21057	458	18386	18389	gtta	21058	21061	gtta
AY_1095_24953_27460	24953	27460	2508	AY_1095	24953	25262	310	27137	27460	324	24949	24952	gccg	27461	27464	gccg
AY_1095_53785_55934	53785	55934	2150	AY_1095	53785	54643	859	55076	55934	859	53781	53784	aatt	55935	55938	aatt
AY_1095_108458_109945	108458	109945	1488	AY_1095	108458	108859	402	109551	109945	395	108454	108457	tttc	109946	109949	tttc
AY_1096_21925_23660	21925	23660	1736	AY_1096	21925	22346	422	23241	23660	420	21921	21924	agtg	23661	23664	agtg	23247	23254	gaggaagg	+	13
AY_1096_27159_32602	27159	32602	5444	AY_1096	27159	27320	162	32439	32602	164	27155	27158	aaac	32603	32606	aaac	27332	27351	ggaaagaaaaaaagaaaaga	-	12
AY_1096_43921_50738	43921	50738	6818	AY_1096	43921	44026	106	50621	50738	118	43917	43920	tcaa	50739	50742	tcaa
AY_1096_55423_57444	55423	57444	2022	AY_1096	55423	56420	998	56457	57444	988	55419	55422	gcat	57445	57448	gcat
AY_1096_58155_60919	58155	60919	2765	AY_1096	58155	58825	671	60246	60919	674	58151	58154	atat	60920	60923	atat
AY_1096_65828_68950	65828	68950	3123	AY_1096	65828	66781	954	67997	68950	954	65823	65827	actta	68951	68955	actta
AY_1096_93579_104397	93579	104397	10819	AY_1096	93579	93775	197	104213	104397	185	93575	93578	ctct	104398	104401	ctct
AY_1097_47331_49597	47331	49597	2267	AY_1097	47331	47527	197	49404	49597	194	47327	47330	ttaa	49598	49601	ttaa
AY_1097_92109_93926	92109	93926	1818	AY_1097	92109	92406	298	93630	93926	297	92105	92108	acat	93927	93930	acat
AY_1097_103426_104663	103426	104663	1238	AY_1097	103426	103569	144	104535	104663	129	103421	103425	ctcta	104664	104668	ctcta	104524	104534	aaaaaaaagag	+	1
AY_1097_114204_115774	114204	115774	1571	AY_1097	114204	114615	412	115360	115774	415	114200	114203	ttag	115775	115778	ttag						115348	115359	-	xxx_tRNA_HQ264055_14180:14246:- Antheraea pernyi, tRNA complement(14180..14246) /product="tRNA-Val" /note="codon recognized: GUA" , Antheraea pernyi mitochondrion, complete genome.	taactaattata	0	5	1
AY_1098_17294_27063	17294	27063	9770	AY_1098	17294	17484	191	26873	27063	191	17289	17293	ttata	27064	27068	ttata	17464	17474	aaaaaaaaggg	-	20
AY_1098_48834_60365	48834	60365	11532	AY_1098	48834	48969	136	60230	60365	136	48830	48833	tttt	60366	60369	tttt
AY_1098_77236_79735	77236	79735	2500	AY_1098	77236	78233	998	78736	79735	1000	77232	77235	tttt	79736	79739	tttt
AY_1098_86805_88127	86805	88127	1323	AY_1098	86805	86930	126	88005	88127	123	86801	86804	taac	88128	88131	taac
AY_1098_89120_90613	89120	90613	1494	AY_1098	89120	89321	202	90405	90613	209	89116	89119	atgt	90614	90617	atgt	90398	90408	aaagagggtaa	+	3
AY_1098_92547_94048	92547	94048	1502	AY_1098	92547	92873	327	93728	94048	321	92543	92546	acca	94049	94052	acca
AY_1099_30622_38060	30622	38060	7439	AY_1099	30622	30815	194	37875	38060	186	30618	30621	agtt	38061	38064	agtt
AY_1099_52206_53637	52206	53637	1432	AY_1099	52206	52452	247	53391	53637	247	52202	52205	tcaa	53638	53641	tcaa
AY_1099_70129_71797	70129	71797	1669	AY_1099	70129	70550	422	71381	71797	417	70124	70128	tatgc	71798	71802	tatgc
AY_1100_19740_21989	19740	21989	2250	AY_1100	19740	19861	122	21865	21989	125	19736	19739	cgtc	21990	21993	cgtc
AY_1100_27774_33921	27774	33921	6148	AY_1100	27774	28165	392	33556	33921	366	27770	27773	aaat	33922	33925	aaat
AY_1100_35017_40872	35017	40872	5856	AY_1100	35017	35443	427	40433	40872	440	35013	35016	cagc	40873	40876	cagc
AY_1100_49601_52050	49601	52050	2450	AY_1100	49601	50598	998	51053	52050	998	49597	49600	caat	52051	52054	caat
AY_1100_55265_58640	55265	58640	3376	AY_1100	55265	55934	670	57972	58640	669	55260	55264	tagtc	58641	58645	tagtc
AY_1100_76973_90992	76973	90992	14020	AY_1100	76973	77079	107	90887	90992	106	76969	76972	tcgt	90993	90996	tcgt
AY_1100_99318_107831	99318	107831	8514	AY_1100	99318	99544	227	107600	107831	232	99314	99317	catt	107832	107835	catt						107591	107601	-	xxx_tRNA_HQ264055_3777:3856:+ Antheraea pernyi, tRNA 3777..3856 /product="tRNA-Lys" /note="codon recognized: AAG" , Antheraea pernyi mitochondrion, complete genome.	atttaaatatc	2	0	1
AY_12_26437_29265	26437	29265	2829	AY_12	26437	27418	982	28266	29265	1000	26433	26436	taga	29266	29269	taga	27406	27414	agaggaaga	-	12
AY_12_33167_34403	33167	34403	1237	AY_12	33167	33274	108	34297	34403	107	33163	33166	gaat	34404	34407	gaat						34285	34295	-	xxx_tRNA_EU726630_138:206:- Antheraea yamamai, tRNA complement(138..206) /product="tRNA-Gln" /anticodon=(pos:complement(174..176),aa:Gln,seq:ttg) , Antheraea yamamai mitochondrion, complete genome.	tatatattata	1	1	1
AY_12_42108_45929	42108	45929	3822	AY_12	42108	42860	753	45169	45929	761	42102	42107	atacat	45930	45935	atacat
AY_12_71452_79649	71452	79649	8198	AY_12	71452	71597	146	79507	79649	143	71448	71451	atac	79650	79653	atac	71610	71622	agaaaaatagaaa	-	13
AY_12_91530_93780	91530	93780	2251	AY_12	91530	92517	988	92789	93780	992	91526	91529	tgaa	93781	93784	tgaa
AY_12_95666_98106	95666	98106	2441	AY_12	95666	96665	1000	97114	98106	993	95662	95665	ttaa	98107	98110	ttaa
AY_12_119955_121526	119955	121526	1572	AY_12	119955	120410	456	121083	121526	444	119951	119954	atgg	121527	121530	atgg	120419	120427	aaaaaaaaa	-	9
AY_12_129526_130870	129526	130870	1345	AY_12	129526	129816	291	130582	130870	289	129521	129525	aaaat	130871	130875	aaaat	130572	130581	aaataaaaaa	+	1
AY_12_177085_190088	177085	190088	13004	AY_12	177085	177287	203	189875	190088	214	177081	177084	tcta	190089	190092	tcta
AY_12_210369_212441	210369	212441	2073	AY_12	210369	211269	901	211532	212441	910	210365	210368	aatt	212442	212445	aatt
AY_12_238573_240768	238573	240768	2196	AY_12	238573	239166	594	240182	240768	587	238569	238572	atca	240769	240772	atca						239164	239174	+	xxx_tRNA_EU726630_5972:6037:+ Antheraea yamamai, tRNA 5972..6037 /product="tRNA-Ala" /anticodon=(pos:6002..6004,aa:Ala,seq:tgc) , Antheraea yamamai mitochondrion, complete genome.	taaagtaaatt	3	0	1
AY_12_249719_251950	249719	251950	2232	AY_12	249719	250718	1000	250956	251950	995	249715	249718	aatc	251951	251954	aatc	250941	250949	aaaaaaaag	+	7
AY_12_279437_282300	279437	282300	2864	AY_12	279437	280423	987	281314	282300	987	279433	279436	gttc	282301	282304	gttc	280447	280454	aaaaaaaa	-	24
AY_12_283381_284674	283381	284674	1294	AY_12	283381	283634	254	284426	284674	249	283377	283380	aagt	284675	284678	aagt
AY_12_291718_293461	291718	293461	1744	AY_12	291718	292192	475	292981	293461	481	291714	291717	attt	293462	293465	attt
AY_12_306336_308990	306336	308990	2655	AY_12	306336	306592	257	308734	308990	257	306331	306335	agttc	308991	308995	agttc	306580	306593	gaaaaaaaaaaaag	-	12
AY_12_319434_321220	319434	321220	1787	AY_12	319434	319990	557	320661	321220	560	319430	319433	aaat	321221	321224	aaat
AY_12_346426_350563	346426	350563	4138	AY_12	346426	347416	991	349564	350563	1000	346422	346425	taat	350564	350567	taat
AY_12_377973_387626	377973	387626	9654	AY_12	377973	378089	117	387500	387626	127	377969	377972	attt	387627	387630	attt
AY_12_413490_416125	413490	416125	2636	AY_12	413490	413602	113	416009	416125	117	413485	413489	gtggc	416126	416130	gtggc	415978	416001	gagagggggagtggagaagggagg	+	8
AY_12_476587_478114	476587	478114	1528	AY_12	476587	476939	353	477766	478114	349	476583	476586	agcc	478115	478118	agcc
AY_12_485622_487148	485622	487148	1527	AY_12	485622	485889	268	486876	487148	273	485618	485621	gaac	487149	487152	gaac
AY_12_555314_562929	555314	562929	7616	AY_12	555314	555461	148	562767	562929	163	555310	555313	gcgg	562930	562933	gcgg
AY_12_567789_569123	567789	569123	1335	AY_12	567789	567923	135	568982	569123	142	567785	567788	gtaa	569124	569127	gtaa
AY_12_588708_591854	588708	591854	3147	AY_12	588708	589640	933	590914	591854	941	588704	588707	acat	591855	591858	acat
AY_12_661212_663262	661212	663262	2051	AY_12	661212	662211	1000	662264	663262	999	661208	661211	tata	663263	663266	tata
AY_12_672225_675972	672225	675972	3748	AY_12	672225	672719	495	675479	675972	494	672221	672224	ttta	675973	675976	ttta
AY_12_726048_734919	726048	734919	8872	AY_12	726048	726314	267	734654	734919	266	726044	726047	tttt	734920	734923	tttt
AY_12_735483_737675	735483	737675	2193	AY_12	735483	735923	441	737227	737675	449	735479	735482	ccaa	737676	737679	ccaa
AY_12_783998_786362	783998	786362	2365	AY_12	783998	784957	960	785409	786362	954	783994	783997	taac	786363	786366	taac						784953	784966	+	xxx_tRNA_KP762788_6329:6399:- Antheraea pernyi, tRNA complement(6329..6399) /product="tRNA-Phe" , Antheraea pernyi strain Yu6 mitochondrion, complete genome.	tttaaaaattgaaa	5	2	1
AY_12_801030_808492	801030	808492	7463	AY_12	801030	801140	111	808386	808492	107	801025	801029	aaaca	808493	808497	aaaca	808375	808385	aaaaaaaaaaa	+	1
AY_12_814584_817003	814584	817003	2420	AY_12	814584	814973	390	816609	817003	395	814580	814583	ttta	817004	817007	ttta
AY_12_835997_845457	835997	845457	9461	AY_12	835997	836176	180	845282	845457	176	835993	835996	atat	845458	845461	atat
AY_12_889593_891189	889593	891189	1597	AY_12	889593	889747	155	891041	891189	149	889588	889592	agaaa	891190	891194	agaaa
AY_12_945297_947292	945297	947292	1996	AY_12	945297	945938	642	946653	947292	640	945293	945296	gttt	947293	947296	gttt
AY_12_959615_967463	959615	967463	7849	AY_12	959615	959770	156	967312	967463	152	959611	959614	ctct	967464	967467	ctct	959759	959768	ggggagagag	-	11
AY_12_968914_971021	968914	971021	2108	AY_12	968914	969014	101	970918	971021	104	968910	968913	aaaa	971022	971025	aaaa
AY_12_1004128_1005613	1004128	1005613	1486	AY_12	1004128	1004266	139	1005479	1005613	135	1004120	1004127	actatacc	1005614	1005621	actatacc
AY_12_1078190_1079729	1078190	1079729	1540	AY_12	1078190	1078504	315	1079414	1079729	316	1078186	1078189	taga	1079730	1079733	taga
AY_12_1081082_1083589	1081082	1083589	2508	AY_12	1081082	1081741	660	1082930	1083589	660	1081078	1081081	ttat	1083590	1083593	ttat	1082899	1082907	aaagggggg	+	23
AY_12_1087277_1090383	1087277	1090383	3107	AY_12	1087277	1087963	687	1089682	1090383	702	1087273	1087276	accg	1090384	1090387	accg
AY_12_1095767_1098509	1095767	1098509	2743	AY_12	1095767	1096375	609	1097911	1098509	599	1095763	1095766	ttat	1098510	1098513	ttat
AY_12_1103000_1105051	1103000	1105051	2052	AY_12	1103000	1103999	1000	1104071	1105051	981	1102996	1102999	tttc	1105052	1105055	tttc
AY_12_1141456_1146612	1141456	1146612	5157	AY_12	1141456	1141654	199	1146421	1146612	192	1141451	1141455	agaag	1146613	1146617	agaag						1141658	1141668	+	xxx_tRNA_KP762788_6253:6318:+ Antheraea pernyi, tRNA 6253..6318 /product="tRNA-Glu" , Antheraea pernyi strain Yu6 mitochondrion, complete genome.	tataaaacaaa	3	4	1
AY_12_1161082_1162736	1161082	1162736	1655	AY_12	1161082	1161637	556	1162202	1162736	535	1161078	1161081	tcaa	1162737	1162740	tcaa
AY_12_1172312_1175562	1172312	1175562	3251	AY_12	1172312	1172868	557	1175008	1175562	555	1172307	1172311	aaaat	1175563	1175567	aaaat
AY_12_1217663_1218978	1217663	1218978	1316	AY_12	1217663	1217820	158	1218823	1218978	156	1217659	1217662	taaa	1218979	1218982	taaa
AY_12_1278371_1290078	1278371	1290078	11708	AY_12	1278371	1278522	152	1289927	1290078	152	1278367	1278370	atgt	1290079	1290082	atgt
AY_12_1325131_1332378	1325131	1332378	7248	AY_12	1325131	1325266	136	1332253	1332378	126	1325127	1325130	aaaa	1332379	1332382	aaaa
AY_12_1435733_1442331	1435733	1442331	6599	AY_12	1435733	1435870	138	1442200	1442331	132	1435729	1435732	aact	1442332	1442335	aact
AY_12_1465780_1469374	1465780	1469374	3595	AY_12	1465780	1465892	113	1469242	1469374	133	1465776	1465779	cagc	1469375	1469378	cagc
AY_12_1614726_1622231	1614726	1622231	7506	AY_12	1614726	1614947	222	1622021	1622231	211	1614721	1614725	tatac	1622232	1622236	tatac
AY_12_1663852_1669222	1663852	1669222	5371	AY_12	1663852	1664006	155	1669070	1669222	153	1663848	1663851	tttt	1669223	1669226	tttt
AY_12_1728211_1740712	1728211	1740712	12502	AY_12	1728211	1728361	151	1740551	1740712	162	1728207	1728210	aaat	1740713	1740716	aaat	1728383	1728392	gtaagaaaaa	-	22
AY_12_1763380_1767765	1763380	1767765	4386	AY_12	1763380	1763572	193	1767565	1767765	201	1763376	1763379	ccat	1767766	1767769	ccat
AY_12_1795381_1807613	1795381	1807613	12233	AY_12	1795381	1795587	207	1807393	1807613	221	1795377	1795380	ttta	1807614	1807617	ttta
AY_12_1897120_1899027	1897120	1899027	1908	AY_12	1897120	1897955	836	1898187	1899027	841	1897116	1897119	agaa	1899028	1899031	agaa
AY_12_2004812_2016142	2004812	2016142	11331	AY_12	2004812	2004984	173	2015964	2016142	179	2004808	2004811	ggaa	2016143	2016146	ggaa
AY_12_2056725_2071198	2056725	2071198	14474	AY_12	2056725	2056937	213	2070981	2071198	218	2056721	2056724	ttac	2071199	2071202	ttac
AY_12_2129763_2139195	2129763	2139195	9433	AY_12	2129763	2129870	108	2139096	2139195	100	2129759	2129762	ccct	2139196	2139199	ccct
AY_12_2155351_2168593	2155351	2168593	13243	AY_12	2155351	2155534	184	2168397	2168593	197	2155347	2155350	agtt	2168594	2168597	agtt
AY_12_2232796_2242924	2232796	2242924	10129	AY_12	2232796	2232906	111	2242825	2242924	100	2232792	2232795	ctat	2242925	2242928	ctat
AY_111_2043_3653	2043	3653	1611	AY_111	2043	2461	419	3232	3653	422	2039	2042	acat	3654	3657	acat
AY_111_20424_31832	20424	31832	11409	AY_111	20424	20552	129	31703	31832	130	20420	20423	agta	31833	31836	agta
AY_111_34900_36936	34900	36936	2037	AY_111	34900	35097	198	36736	36936	201	34896	34899	tctc	36937	36940	tctc
AY_111_43495_45574	43495	45574	2080	AY_111	43495	44482	988	44575	45574	1000	43491	43494	tata	45575	45578	tata
AY_111_49077_51079	49077	51079	2003	AY_111	49077	49758	682	50394	51079	686	49073	49076	catc	51080	51083	catc
AY_111_51506_56074	51506	56074	4569	AY_111	51506	51626	121	55948	56074	127	51502	51505	gctc	56075	56078	gctc	55917	55928	ggacgaagaggg	+	20
AY_111_83709_90154	83709	90154	6446	AY_111	83709	84007	299	89837	90154	318	83705	83708	aata	90155	90158	aata	84013	84021	aaaaaaaag	-	6
AY_111_101979_103253	101979	103253	1275	AY_111	101979	102145	167	103092	103253	162	101975	101978	tttt	103254	103257	tttt
AY_111_107683_109467	107683	109467	1785	AY_111	107683	108238	556	108925	109467	543	107679	107682	gtta	109468	109471	gtta	108894	108909	aaaatagaaaaacgag	+	16
AY_111_117425_128264	117425	128264	10840	AY_111	117425	117770	346	127938	128264	327	117421	117424	tatt	128265	128268	tatt
AY_111_131119_140965	131119	140965	9847	AY_111	131119	131283	165	140805	140965	161	131115	131118	cctt	140966	140969	cctt						140789	140800	-	xxx_tRNA_KP762788_6329:6399:- Antheraea pernyi, tRNA complement(6329..6399) /product="tRNA-Phe" , Antheraea pernyi strain Yu6 mitochondrion, complete genome.	ttaaaatttaaa	4	3	1
AY_111_162348_164799	162348	164799	2452	AY_111	162348	162517	170	164617	164799	183	162344	162347	ataa	164800	164803	ataa
AY_111_196337_197702	196337	197702	1366	AY_111	196337	196513	177	197537	197702	166	196332	196336	acacg	197703	197707	acacg
AY_111_206028_207198	206028	207198	1171	AY_111	206028	206143	116	207078	207198	121	206024	206027	ttta	207199	207202	ttta
AY_111_265418_267458	265418	267458	2041	AY_111	265418	265908	491	266954	267458	505	265414	265417	tcta	267459	267462	tcta	266959	266969	aagaagtaaaa	+	15
AY_111_281201_283013	281201	283013	1813	AY_111	281201	281530	330	282689	283013	325	281197	281200	cgat	283014	283017	cgat
AY_111_336550_337888	336550	337888	1339	AY_111	336550	336724	175	337706	337888	183	336546	336549	gtta	337889	337892	gtta	337681	337691	aaaaataaaaa	+	15
AY_111_348423_349813	348423	349813	1391	AY_111	348423	348800	378	349435	349813	379	348418	348422	attat	349814	349818	attat
AY_111_388828_390795	388828	390795	1968	AY_111	388828	389152	325	390476	390795	320	388824	388827	ttta	390796	390799	ttta	390445	390453	aaaaagaaa	+	23
AY_111_483213_485270	483213	485270	2058	AY_111	483213	484210	998	484271	485270	1000	483209	483212	tgtt	485271	485274	tgtt	484190	484199	aaaaaaaaaa	-	20
AY_111_498367_506411	498367	506411	8045	AY_111	498367	498570	204	506208	506411	204	498363	498366	acta	506412	506415	acta
AY_111_529053_539526	529053	539526	10474	AY_111	529053	529375	323	539194	539526	333	529049	529052	cttt	539527	539530	cttt	539214	539221	aggaggca	+	27
AY_111_570994_581475	570994	581475	10482	AY_111	570994	571190	197	581295	581475	181	570990	570993	agaa	581476	581479	agaa
AY_111_582267_583385	582267	583385	1119	AY_111	582267	582376	110	583268	583385	118	582263	582266	cgac	583386	583389	cgac
AY_111_586474_587758	586474	587758	1285	AY_111	586474	586640	167	587593	587758	166	586470	586473	tgaa	587759	587762	tgaa
AY_111_589440_591528	589440	591528	2089	AY_111	589440	589647	208	591321	591528	208	589436	589439	tttc	591529	591532	tttc
AY_111_599238_600830	599238	600830	1593	AY_111	599238	599353	116	600720	600830	111	599234	599237	taat	600831	600834	taat
AY_111_605508_606941	605508	606941	1434	AY_111	605508	605797	290	606657	606941	285	605504	605507	atat	606942	606945	atat						606649	606660	-	xxx_tRNA_HQ264055_6255:6319:+ Antheraea pernyi, tRNA 6255..6319 /product="tRNA-Glu" /note="codon recognized: GAA" , Antheraea pernyi mitochondrion, complete genome.	tataaaaaaaat	4	4	0
AY_111_614222_621632	614222	621632	7411	AY_111	614222	614386	165	621468	621632	165	614218	614221	atat	621633	621636	atat	621471	621479	aaaaaaaaa	+	11
AY_111_623042_628411	623042	628411	5370	AY_111	623042	623896	855	627563	628411	849	623038	623041	caca	628412	628415	caca	627582	627590	agaaaaaag	+	27
AY_111_655898_662015	655898	662015	6118	AY_111	655898	656896	999	661017	662015	999	655894	655897	taaa	662016	662019	taaa
AY_111_698383_700027	698383	700027	1645	AY_111	698383	698740	358	699672	700027	356	698379	698382	tttt	700028	700031	tttt						698738	698749	+	xxx_tRNA_EU726630_138:206:- Antheraea yamamai, tRNA complement(138..206) /product="tRNA-Gln" /anticodon=(pos:complement(174..176),aa:Gln,seq:ttg) , Antheraea yamamai mitochondrion, complete genome.	ttagattttata	3	0	1
AY_111_732536_735120	732536	735120	2585	AY_111	732536	733535	1000	734139	735120	982	732532	732535	tcct	735121	735124	tcct
AY_111_741090_742984	741090	742984	1895	AY_111	741090	741533	444	742545	742984	440	741086	741089	tagt	742985	742988	tagt
AY_111_750746_751941	750746	751941	1196	AY_111	750746	750863	118	751828	751941	114	750741	750745	ttaat	751942	751946	ttaat
AY_111_784681_787077	784681	787077	2397	AY_111	784681	785680	1000	786084	787077	994	784677	784680	catt	787078	787081	catt	786084	786092	gagaaagaa	+	8
AY_111_793040_797694	793040	797694	4655	AY_111	793040	793550	511	797185	797694	510	793036	793039	ttat	797695	797698	ttat
AY_111_863764_865509	863764	865509	1746	AY_111	863764	864254	491	865010	865509	500	863760	863763	ttcg	865510	865513	ttcg
AY_111_915019_916627	915019	916627	1609	AY_111	915019	915219	201	916415	916627	213	915015	915018	ttga	916628	916631	ttga						915216	915226	+	xxx_tRNA_KP881616_8141:8209:- Antheraea pernyi, tRNA complement(8141..8209) /product="tRNA-His" , Antheraea pernyi strain 731 mitochondrion, complete genome.	aaaattacata	4	5	1
AY_111_925617_931063	925617	931063	5447	AY_111	925617	925818	202	930868	931063	196	925613	925616	taag	931064	931067	taag
AY_111_958707_961842	958707	961842	3136	AY_111	958707	959706	1000	960849	961842	994	958703	958706	ttgt	961843	961846	ttgt	959690	959700	gaaaaaaagaa	-	16
AY_111_974424_976751	974424	976751	2328	AY_111	974424	975396	973	975777	976751	975	974419	974423	cgttt	976752	976756	cgttt	975379	975387	aaaaaaaag	-	17
AY_111_978671_980107	978671	980107	1437	AY_111	978671	978949	279	979837	980107	271	978667	978670	caca	980108	980111	caca
AY_111_981753_996544	981753	996544	14792	AY_111	981753	981920	168	996353	996544	192	981749	981752	agag	996545	996548	agag	996351	996368	gtggaaagggaggggagg	+	15
AY_111_1001083_1003188	1001083	1003188	2106	AY_111	1001083	1002056	974	1002229	1003188	960	1001079	1001082	aaaa	1003189	1003192	aaaa	1002050	1002064	aagaaggatgaagga	-	6
AY_111_1046479_1047973	1046479	1047973	1495	AY_111	1046479	1046804	326	1047649	1047973	325	1046475	1046478	cttt	1047974	1047977	cttt	1047633	1047642	gaaaaaaaaa	+	7
AY_111_1049963_1052217	1049963	1052217	2255	AY_111	1049963	1050304	342	1051867	1052217	351	1049959	1049962	aaag	1052218	1052221	aaag
AY_111_1074910_1078579	1074910	1078579	3670	AY_111	1074910	1075844	935	1077643	1078579	937	1074903	1074909	ctttaac	1078580	1078586	ctttaac
AY_111_1086334_1087894	1086334	1087894	1561	AY_111	1086334	1086592	259	1087635	1087894	260	1086330	1086333	aata	1087895	1087898	aata	1086566	1086575	aaaaaaaaaa	-	26
AY_111_1105683_1107016	1105683	1107016	1334	AY_111	1105683	1105894	212	1106805	1107016	212	1105679	1105682	gcga	1107017	1107020	gcga
AY_111_1131120_1133407	1131120	1133407	2288	AY_111	1131120	1132000	881	1132523	1133407	885	1131116	1131119	aagt	1133408	1133411	aagt
AY_111_1149853_1153809	1149853	1153809	3957	AY_111	1149853	1150433	581	1153237	1153809	573	1149849	1149852	tata	1153810	1153813	tata
AY_1101_22242_26693	22242	26693	4452	AY_1101	22242	22473	232	26458	26693	236	22238	22241	aaaa	26694	26697	aaaa
AY_1101_28571_31915	28571	31915	3345	AY_1101	28571	29360	790	31133	31915	783	28567	28570	taaa	31916	31919	taaa
AY_1101_89470_93260	89470	93260	3791	AY_1101	89470	89823	354	92910	93260	351	89466	89469	tcaa	93261	93264	tcaa
AY_1101_105012_106287	105012	106287	1276	AY_1101	105012	105186	175	106127	106287	161	105008	105011	ttga	106288	106291	ttga
AY_1101_109890_111341	109890	111341	1452	AY_1101	109890	110339	450	110897	111341	445	109886	109889	attg	111342	111345	attg
AY_1101_112674_114727	112674	114727	2054	AY_1101	112674	113442	769	113948	114727	780	112670	112673	aaca	114728	114731	aaca
AY_1102_21115_23353	21115	23353	2239	AY_1102	21115	21352	238	23120	23353	234	21111	21114	atat	23354	23357	atat
AY_1102_31364_32687	31364	32687	1324	AY_1102	31364	31667	304	32393	32687	295	31360	31363	taaa	32688	32691	taaa
AY_1102_50198_65397	50198	65397	15200	AY_1102	50198	50404	207	65197	65397	201	50194	50197	tatt	65398	65401	tatt
AY_1102_86373_88796	86373	88796	2424	AY_1102	86373	86749	377	88415	88796	382	86369	86372	cata	88797	88800	cata
AY_1102_96133_109180	96133	109180	13048	AY_1102	96133	96283	151	109030	109180	151	96129	96132	acaa	109181	109184	acaa	109013	109024	gaggaaaaaaaa	+	6
AY_1103_7079_8848	7079	8848	1770	AY_1103	7079	7604	526	8324	8848	525	7075	7078	aaat	8849	8852	aaat
AY_1103_28262_29818	28262	29818	1557	AY_1103	28262	28639	378	29442	29818	377	28258	28261	taaa	29819	29822	taaa
AY_1103_31221_32587	31221	32587	1367	AY_1103	31221	31352	132	32462	32587	126	31216	31220	gttct	32588	32592	gttct
AY_1103_43878_48693	43878	48693	4816	AY_1103	43878	44044	167	48529	48693	165	43874	43877	gcga	48694	48697	gcga
AY_1103_62282_68122	62282	68122	5841	AY_1103	62282	62525	244	67865	68122	258	62278	62281	aacc	68123	68126	aacc
AY_1103_68836_70484	68836	70484	1649	AY_1103	68836	69150	315	70165	70484	320	68832	68835	gact	70485	70488	gact						70152	70162	-	xxx_tRNA_DQ056337_2280:2350:+ Antheraea yamamai, tRNA 2280..2350 /product="tRNA-Lys" , Antheraea yamamai cytochrome c oxidase subunit I (COX1) gene, partial cds; tRNA-Leu gene, complete sequence; cytochrome c oxidase subunit II (COX2) gene, complete cds; tRNA-Lys and tRNA-Asp genes, complete sequence; ATP synthase F0 subunit 8 (ATP8) and ATP synthase F0 subunit 6 (ATP6) genes, complete cds; and c…	agaagctagtt	2	5	1
AY_1103_75386_83803	75386	83803	8418	AY_1103	75386	75745	360	83458	83803	346	75382	75385	acct	83804	83807	acct
AY_1103_97103_110724	97103	110724	13622	AY_1103	97103	97324	222	110497	110724	228	97099	97102	attt	110725	110728	attt
AY_1104_19159_26290	19159	26290	7132	AY_1104	19159	19349	191	26102	26290	189	19155	19158	aaat	26291	26294	aaat
AY_1104_57728_68827	57728	68827	11100	AY_1104	57728	57862	135	68699	68827	129	57724	57727	ttac	68828	68831	ttac						68690	68700	-	xxx_tRNA_KP762788_6253:6318:+ Antheraea pernyi, tRNA 6253..6318 /product="tRNA-Glu" , Antheraea pernyi strain Yu6 mitochondrion, complete genome.	ataaaaaaaaa	2	5	0
AY_1104_74014_75786	74014	75786	1773	AY_1104	74014	74563	550	75229	75786	558	74010	74013	attt	75787	75790	attt
AY_1104_100002_106848	100002	106848	6847	AY_1104	100002	100201	200	106648	106848	201	99998	100001	tata	106849	106852	tata						106632	106642	-	xxx_tRNA_EU726630_5553:5619:+ Antheraea yamamai, tRNA 5553..5619 /product="tRNA-Gly" /anticodon=(pos:5583..5585,aa:Gly,seq:tcc) , Antheraea yamamai mitochondrion, complete genome.	tattttaaaag	5	4	1
AY_1105_53121_55514	53121	55514	2394	AY_1105	53121	53704	584	54945	55514	570	53117	53120	aaaa	55515	55518	aaaa
AY_1105_56636_58741	56636	58741	2106	AY_1105	56636	57634	999	57747	58741	995	56632	56635	agaa	58742	58745	agaa
AY_1105_61868_65159	61868	65159	3292	AY_1105	61868	62310	443	64720	65159	440	61864	61867	tcgt	65160	65163	tcgt
AY_1105_66753_74559	66753	74559	7807	AY_1105	66753	66854	102	74458	74559	102	66749	66752	tcac	74560	74563	tcac
AY_1105_107935_111425	107935	111425	3491	AY_1105	107935	108098	164	111254	111425	172	107931	107934	gtga	111426	111429	gtga	111255	111263	gagaagaag	+	9
AY_1106_89761_96602	89761	96602	6842	AY_1106	89761	89908	148	96459	96602	144	89757	89760	aata	96603	96606	aata
AY_1107_17645_20511	17645	20511	2867	AY_1107	17645	17852	208	20302	20511	210	17641	17644	aata	20512	20515	aata
AY_1107_42662_45618	42662	45618	2957	AY_1107	42662	42907	246	45360	45618	259	42658	42661	agac	45619	45622	agac
AY_1107_56628_60729	56628	60729	4102	AY_1107	56628	57489	862	59873	60729	857	56624	56627	aata	60730	60733	aata	57480	57489	ataaaaaaaa	-	9
AY_1107_100157_102495	100157	102495	2339	AY_1107	100157	101156	1000	101505	102495	991	100153	100156	gaca	102496	102499	gaca
AY_1108_12903_15414	12903	15414	2512	AY_1108	12903	13092	190	15241	15414	174	12899	12902	acta	15415	15418	acta
AY_1108_22767_24100	22767	24100	1334	AY_1108	22767	23010	244	23865	24100	236	22763	22766	aaag	24101	24104	aaag
AY_1108_27481_28856	27481	28856	1376	AY_1108	27481	27737	257	28593	28856	264	27477	27480	agga	28857	28860	agga
AY_1108_52905_55689	52905	55689	2785	AY_1108	52905	53641	737	54953	55689	737	52901	52904	tcac	55690	55693	tcac	54972	54980	aagaaagaa	+	27
AY_1108_70548_72537	70548	72537	1990	AY_1108	70548	71013	466	72045	72537	493	70544	70547	cgtt	72538	72541	cgtt
AY_1108_98898_102176	98898	102176	3279	AY_1108	98898	99193	296	101884	102176	293	98894	98897	attc	102177	102180	attc
AY_1108_103059_105261	103059	105261	2203	AY_1108	103059	104055	997	104275	105261	987	103055	103058	ctgt	105262	105265	ctgt
AY_1109_4156_8049	4156	8049	3894	AY_1109	4156	4359	204	7851	8049	199	4152	4155	aatt	8050	8053	aatt	7838	7849	ggggagaggtag	+	2
AY_1109_10877_17422	10877	17422	6546	AY_1109	10877	11087	211	17214	17422	209	10873	10876	atac	17423	17426	atac
AY_1109_41316_42743	41316	42743	1428	AY_1109	41316	41637	322	42427	42743	317	41312	41315	ttct	42744	42747	ttct
AY_1109_86045_89081	86045	89081	3037	AY_1109	86045	86924	880	88189	89081	893	86041	86044	attt	89082	89085	attt						88177	88190	-	xxx_tRNA_HQ264055_6255:6319:+ Antheraea pernyi, tRNA 6255..6319 /product="tRNA-Glu" /note="codon recognized: GAA" , Antheraea pernyi mitochondrion, complete genome.	tttgtaaaaaaaat	2	2	1
AY_1109_91586_93015	91586	93015	1430	AY_1109	91586	91824	239	92769	93015	247	91581	91585	aatac	93016	93020	aatac
AY_1109_94844_97262	94844	97262	2419	AY_1109	94844	95523	680	96602	97262	661	94840	94843	acac	97263	97266	acac	95505	95513	gaaaagaga	-	18
AY_1110_4091_14852	4091	14852	10762	AY_1110	4091	4382	292	14556	14852	297	4087	4090	ctaa	14853	14856	ctaa
AY_1110_18703_22117	18703	22117	3415	AY_1110	18703	18938	236	21890	22117	228	18699	18702	tata	22118	22121	tata
AY_1110_28773_31467	28773	31467	2695	AY_1110	28773	28937	165	31299	31467	169	28769	28772	gttt	31468	31471	gttt	28930	28937	aaaagaaa	-	7
AY_1110_65673_67461	65673	67461	1789	AY_1110	65673	66042	370	67091	67461	371	65669	65672	ttga	67462	67465	ttga
AY_1110_72917_82220	72917	82220	9304	AY_1110	72917	73082	166	82061	82220	160	72913	72916	atga	82221	82224	atga	82058	82067	aaaaaaaaaa	+	6
AY_112_8848_18399	8848	18399	9552	AY_112	8848	9062	215	18191	18399	209	8844	8847	aata	18400	18403	aata
AY_112_179420_180809	179420	180809	1390	AY_112	179420	179690	271	180550	180809	260	179416	179419	aaaa	180810	180813	aaaa	180524	180539	aaaaaaaaatagaaaa	+	11
AY_112_185092_186716	185092	186716	1625	AY_112	185092	185394	303	186414	186716	303	185088	185091	gaat	186717	186720	gaat
AY_112_190324_192546	190324	192546	2223	AY_112	190324	191217	894	191655	192546	892	190320	190323	aatt	192547	192550	aatt	191667	191674	aaaaagag	+	19
AY_112_226211_228367	226211	228367	2157	AY_112	226211	227058	848	227507	228367	861	226207	226210	aatt	228368	228371	aatt
AY_112_236965_247064	236965	247064	10100	AY_112	236965	237109	145	246918	247064	147	236961	236964	ttat	247065	247068	ttat
AY_112_247145_248789	247145	248789	1645	AY_112	247145	247618	474	248327	248789	463	247141	247144	actc	248790	248793	actc
AY_112_294526_296827	294526	296827	2302	AY_112	294526	294812	287	296537	296827	291	294522	294525	ctat	296828	296831	ctat	296550	296561	aaagaggtaaag	+	24
AY_112_323717_325249	323717	325249	1533	AY_112	323717	324171	455	324799	325249	451	323713	323716	taat	325250	325253	taat
AY_112_359075_361218	359075	361218	2144	AY_112	359075	359905	831	360381	361218	838	359071	359074	tgaa	361219	361222	tgaa	359910	359918	aaaaaaaaa	-	5
AY_112_367259_377123	367259	377123	9865	AY_112	367259	367384	126	377006	377123	118	367255	367258	tatt	377124	377127	tatt
AY_112_381090_389605	381090	389605	8516	AY_112	381090	381190	101	389497	389605	109	381086	381089	tttt	389606	389609	tttt
AY_112_454742_456388	454742	456388	1647	AY_112	454742	455236	495	455900	456388	489	454738	454741	acaa	456389	456392	acaa
AY_112_460435_462297	460435	462297	1863	AY_112	460435	461281	847	461481	462297	817	460431	460434	cctt	462298	462301	cctt
AY_112_483926_486244	483926	486244	2319	AY_112	483926	484761	836	485411	486244	834	483922	483925	cacc	486245	486248	cacc
AY_112_496170_503841	496170	503841	7672	AY_112	496170	496378	209	503632	503841	210	496166	496169	acta	503842	503845	acta
AY_112_543759_546004	543759	546004	2246	AY_112	543759	544758	1000	545005	546004	1000	543755	543758	aaaa	546005	546008	aaaa	545000	545008	aaaaaaaag	+	3
AY_112_574386_585520	574386	585520	11135	AY_112	574386	574610	225	585290	585520	231	574382	574385	ttta	585521	585524	ttta						585281	585291	-	xxx_tRNA_EU726630_8118:8183:- Antheraea yamamai, tRNA complement(8118..8183) /product="tRNA-His" /anticodon=(pos:complement(8151..8153),aa:His,seq:gtg) , Antheraea yamamai mitochondrion, complete genome.	taaaaagaata	2	4	1
AY_112_606172_620974	606172	620974	14803	AY_112	606172	606349	178	620788	620974	187	606168	606171	aaac	620975	620978	aaac
AY_112_622386_629906	622386	629906	7521	AY_112	622386	622528	143	629776	629906	131	622382	622385	agca	629907	629910	agca	629758	629784	agggaaagggggaaaggggaagggagg	+	8
AY_112_636362_643923	636362	643923	7562	AY_112	636362	636566	205	643716	643923	208	636358	636361	taat	643924	643927	taat
AY_112_695537_699613	695537	699613	4077	AY_112	695537	696209	673	698945	699613	669	695533	695536	atag	699614	699617	atag
AY_112_719737_721278	719737	721278	1542	AY_112	719737	720001	265	721015	721278	264	719733	719736	taca	721279	721282	taca
AY_112_729043_730312	729043	730312	1270	AY_112	729043	729216	174	730142	730312	171	729039	729042	tata	730313	730316	tata
AY_112_740084_754324	740084	754324	14241	AY_112	740084	740201	118	754207	754324	118	740080	740083	aaaa	754325	754328	aaaa						754192	754202	-	xxx_tRNA_DQ056337_2351:2419:+ Antheraea yamamai, tRNA 2351..2419 /product="tRNA-Asp" , Antheraea yamamai cytochrome c oxidase subunit I (COX1) gene, partial cds; tRNA-Leu gene, complete sequence; cytochrome c oxidase subunit II (COX2) gene, complete cds; tRNA-Lys and tRNA-Asp genes, complete sequence; ATP synthase F0 subunit 8 (ATP8) and ATP synthase F0 subunit 6 (ATP6) genes, complete cds; and c…	agaatattatt	4	3	0
AY_112_773070_777800	773070	777800	4731	AY_112	773070	774069	1000	776819	777800	982	773066	773069	atat	777801	777804	atat
AY_112_793082_806143	793082	806143	13062	AY_112	793082	793335	254	805901	806143	243	793078	793081	aaac	806144	806147	aaac
AY_112_808059_809346	808059	809346	1288	AY_112	808059	808321	263	809090	809346	257	808055	808058	aata	809347	809350	aata	808333	808343	aagcaaaaaag	-	12
AY_112_846724_848644	846724	848644	1921	AY_112	846724	847136	413	848237	848644	408	846720	846723	aata	848645	848648	aata
AY_112_882645_884091	882645	884091	1447	AY_112	882645	883010	366	883739	884091	353	882641	882644	aatt	884092	884095	aatt	883000	883007	cagaagaa	-	10
AY_112_914054_926607	914054	926607	12554	AY_112	914054	914216	163	926444	926607	164	914049	914053	aaggg	926608	926612	aaggg	926444	926451	gaagggag	+	7
AY_112_944404_949128	944404	949128	4725	AY_112	944404	944626	223	948910	949128	219	944399	944403	tttgc	949129	949133	tttgc	944622	944629	aaaaaaaa	-	4
AY_112_949382_951247	949382	951247	1866	AY_112	949382	950237	856	950388	951247	860	949378	949381	aaat	951248	951251	aaat
AY_112_955564_958367	955564	958367	2804	AY_112	955564	956354	791	957586	958367	782	955560	955563	attg	958368	958371	attg	957592	957603	agtgaagaaaaa	+	17
AY_112_980144_985174	980144	985174	5031	AY_112	980144	980348	205	984969	985174	206	980140	980143	aaat	985175	985178	aaat
AY_112_993054_994754	993054	994754	1701	AY_112	993054	993303	250	994515	994754	240	993050	993053	cact	994755	994758	cact
AY_112_1003459_1004861	1003459	1004861	1403	AY_112	1003459	1003677	219	1004647	1004861	215	1003455	1003458	taat	1004862	1004865	taat						1004638	1004649	-	xxx_tRNA_EU726630_6236:6301:+ Antheraea yamamai, tRNA 6236..6301 /product="tRNA-Glu" /anticodon=(pos:6265..6267,aa:Glu,seq:ttc) , Antheraea yamamai mitochondrion, complete genome.	tattaaaatttt	3	4	1
AY_112_1079939_1091239	1079939	1091239	11301	AY_112	1079939	1080095	157	1091072	1091239	168	1079935	1079938	gttt	1091240	1091243	gttt
AY_112_1131850_1134483	1131850	1134483	2634	AY_112	1131850	1132841	992	1133485	1134483	999	1131846	1131849	atca	1134484	1134487	atca
AY_112_1154780_1160378	1154780	1160378	5599	AY_112	1154780	1154920	141	1160233	1160378	146	1154776	1154779	attt	1160379	1160382	attt						1160218	1160230	-	xxx_tRNA_HQ264055_5573:5638:+ Antheraea pernyi, tRNA 5573..5638 /product="tRNA-Gly" /note="codon recognized: GGA" , Antheraea pernyi mitochondrion, complete genome.	tataataaaataa	2	4	1
AY_112_1164377_1167134	1164377	1167134	2758	AY_112	1164377	1165281	905	1166236	1167134	899	1164373	1164376	caaa	1167135	1167138	caaa	1166215	1166223	aaaaaaaag	+	13
AY_1111_961_3740	961	3740	2780	AY_1111	961	1102	142	3610	3740	131	957	960	aaat	3741	3744	aaat	3590	3598	aaaaaaaag	+	12
AY_1111_7321_11667	7321	11667	4347	AY_1111	7321	8306	986	10676	11667	992	7317	7320	aaat	11668	11671	aaat	10672	10682	gaaaaaaaaac	+	6
AY_1111_29869_31925	29869	31925	2057	AY_1111	29869	30512	644	31297	31925	629	29865	29868	tatg	31926	31929	tatg
AY_1111_47142_50320	47142	50320	3179	AY_1111	47142	48125	984	49325	50320	996	47138	47141	tgcc	50321	50324	tgcc
AY_1111_59946_61078	59946	61078	1133	AY_1111	59946	60050	105	60965	61078	114	59942	59945	actt	61079	61082	actt
AY_1111_75155_76575	75155	76575	1421	AY_1111	75155	75324	170	76405	76575	171	75151	75154	aaaa	76576	76579	aaaa	76392	76400	aaaagagag	+	5
AY_1111_83479_84966	83479	84966	1488	AY_1111	83479	83896	418	84555	84966	412	83475	83478	aaca	84967	84970	aaca
AY_1112_23566_25443	23566	25443	1878	AY_1112	23566	24077	512	24932	25443	512	23562	23565	tatt	25444	25447	tatt						24912	24926	-	xxx_tRNA_KP881616_9929:9993:- Antheraea pernyi, tRNA complement(9929..9993) /product="tRNA-Pro" , Antheraea pernyi strain 731 mitochondrion, complete genome.	aaagaaagaaatact	5	2	1
AY_1112_30339_32203	30339	32203	1865	AY_1112	30339	30561	223	31969	32203	235	30335	30338	aact	32204	32207	aact
AY_1112_69084_70753	69084	70753	1670	AY_1112	69084	69255	172	70575	70753	179	69079	69083	taaaa	70754	70758	taaaa
AY_1112_74183_75638	74183	75638	1456	AY_1112	74183	74581	399	75240	75638	399	74177	74182	gagaaa	75639	75644	gagaaa
AY_1112_101381_104369	101381	104369	2989	AY_1112	101381	101655	275	104093	104369	277	101377	101380	ggtt	104370	104373	ggtt
AY_1113_29891_33304	29891	33304	3414	AY_1113	29891	30705	815	32496	33304	809	29887	29890	aata	33305	33308	aata	30715	30725	gaagtaaaaag	-	10
AY_1113_56000_58423	56000	58423	2424	AY_1113	56000	56391	392	58036	58423	388	55996	55999	aagg	58424	58427	aagg
AY_1113_67546_71336	67546	71336	3791	AY_1113	67546	67720	175	71163	71336	174	67542	67545	ttta	71337	71340	ttta	67722	67729	aaaaaaaa	-	2
AY_1113_102182_108557	102182	108557	6376	AY_1113	102182	102401	220	108335	108557	223	102178	102181	atta	108558	108561	atta
AY_1114_9_1760	9	1760	1752	AY_1114	9	707	699	1054	1760	707	5	8	attc	1761	1764	attc	728	738	acgaggggggg	-	21
AY_1114_9557_13441	9557	13441	3885	AY_1114	9557	9732	176	13268	13441	174	9553	9556	aacc	13442	13445	aacc	9724	9732	ggggggggg	-	8
AY_1114_19662_29521	19662	29521	9860	AY_1114	19662	19894	233	29304	29521	218	19658	19661	aaga	29522	29525	aaga
AY_1114_53070_55188	53070	55188	2119	AY_1114	53070	54037	968	54233	55188	956	53066	53069	tttt	55189	55192	tttt	54217	54231	aagaaaaatgtaaga	+	2
AY_1114_81036_84304	81036	84304	3269	AY_1114	81036	81157	122	84178	84304	127	81032	81035	catt	84305	84308	catt	84190	84205	aggggaaagggaggga	+	27
AY_1114_95250_100183	95250	100183	4934	AY_1114	95250	95703	454	99731	100183	453	95246	95249	tatt	100184	100187	tatt	99724	99733	aaagaaaaag	+	2
AY_1114_100297_101709	100297	101709	1413	AY_1114	100297	100429	133	101577	101709	133	100293	100296	taca	101710	101713	taca						100435	100445	+	xxx_tRNA_HQ264055_14180:14246:- Antheraea pernyi, tRNA complement(14180..14246) /product="tRNA-Val" /note="codon recognized: GUA" , Antheraea pernyi mitochondrion, complete genome.	caatttaatta	5	0	1
AY_1115_29710_32510	29710	32510	2801	AY_1115	29710	30310	601	31906	32510	605	29706	29709	aaca	32511	32514	aaca
AY_1115_38474_40598	38474	40598	2125	AY_1115	38474	39363	890	39709	40598	890	38460	38473	gtatgaatgggtcg	40599	40612	gtatgaatgggtcg
AY_1115_71122_75729	71122	75729	4608	AY_1115	71122	71905	784	74921	75729	809	71118	71121	tgtt	75730	75733	tgtt
AY_1115_94671_109178	94671	109178	14508	AY_1115	94671	94837	167	109010	109178	169	94667	94670	taat	109179	109182	taat	108987	108996	gggaaagaag	+	14
AY_1116_4011_8261	4011	8261	4251	AY_1116	4011	4920	910	7348	8261	914	4007	4010	caga	8262	8265	caga
AY_1116_20042_26661	20042	26661	6620	AY_1116	20042	20246	205	26452	26661	210	20036	20041	taattg	26662	26667	taattg
AY_1117_32145_34419	32145	34419	2275	AY_1117	32145	32683	539	33873	34419	547	32141	32144	ttta	34420	34423	ttta	33873	33880	aggtaaga	+	7
AY_1117_41753_43696	41753	43696	1944	AY_1117	41753	41974	222	43474	43696	223	41749	41752	tata	43697	43700	tata
AY_1117_44878_46338	44878	46338	1461	AY_1117	44878	45167	290	46063	46338	276	44872	44877	ttttga	46339	46344	ttttga
AY_1117_49142_51296	49142	51296	2155	AY_1117	49142	50141	1000	50297	51296	1000	49138	49141	ttaa	51297	51300	ttaa
AY_1117_87251_93868	87251	93868	6618	AY_1117	87251	87413	163	93716	93868	153	87247	87250	gtct	93869	93872	gtct
AY_1118_39997_47755	39997	47755	7759	AY_1118	39997	40145	149	47612	47755	144	39993	39996	aata	47756	47759	aata	47594	47602	aaaaaaaaa	+	10
AY_1118_52366_56836	52366	56836	4471	AY_1118	52366	53155	790	56049	56836	788	52362	52365	aacg	56837	56840	aacg
AY_1119_83460_85338	83460	85338	1879	AY_1119	83460	83806	347	84982	85338	357	83456	83459	tata	85339	85342	tata
AY_1120_4619_10107	4619	10107	5489	AY_1120	4619	5473	855	9255	10107	853	4615	4618	ctct	10108	10111	ctct
AY_1120_51013_53955	51013	53955	2943	AY_1120	51013	52006	994	52960	53955	996	51009	51012	atgt	53956	53959	atgt
AY_1120_63960_67175	63960	67175	3216	AY_1120	63960	64174	215	66965	67175	211	63955	63959	gaatt	67176	67180	gaatt
AY_1120_77665_78998	77665	78998	1334	AY_1120	77665	77846	182	78819	78998	180	77661	77664	tgat	78999	79002	tgat	78820	78828	agggaggaa	+	9
AY_1120_93275_94958	93275	94958	1684	AY_1120	93275	93759	485	94477	94958	482	93271	93274	taca	94959	94962	taca
AY_1120_102442_105684	102442	105684	3243	AY_1120	102442	103288	847	104850	105684	835	102438	102441	catt	105685	105688	catt						103284	103294	+	xxx_tRNA_EU726630_5553:5619:+ Antheraea yamamai, tRNA 5553..5619 /product="tRNA-Gly" /anticodon=(pos:5583..5585,aa:Gly,seq:tcc) , Antheraea yamamai mitochondrion, complete genome.	atttatattaa	5	1	0
AY_113_18069_22295	18069	22295	4227	AY_113	18069	19026	958	21339	22295	957	18065	18068	gcat	22296	22299	gcat
AY_113_35444_42431	35444	42431	6988	AY_113	35444	35609	166	42269	42431	163	35440	35443	actc	42432	42435	actc
AY_113_67626_69904	67626	69904	2279	AY_113	67626	67727	102	69797	69904	108	67622	67625	taag	69905	69908	taag	67737	67745	agaaaaaag	-	10
AY_113_83434_92336	83434	92336	8903	AY_113	83434	83639	206	92121	92336	216	83430	83433	aatt	92337	92340	aatt
AY_113_93959_95246	93959	95246	1288	AY_113	93959	94071	113	95135	95246	112	93955	93958	caga	95247	95250	caga	94066	94079	ggatagaaagaaaa	-	5
AY_113_113674_120151	113674	120151	6478	AY_113	113674	113969	296	119856	120151	296	113669	113673	gtgaa	120152	120156	gtgaa	113984	113991	aaaaaaaa	-	15
AY_113_129620_131721	129620	131721	2102	AY_113	129620	130005	386	131327	131721	395	129616	129619	actt	131722	131725	actt
AY_113_143182_155336	143182	155336	12155	AY_113	143182	143408	227	155100	155336	237	143178	143181	gtat	155337	155340	gtat
AY_113_162148_163309	162148	163309	1162	AY_113	162148	162272	125	163187	163309	123	162144	162147	atat	163310	163313	atat
AY_113_197355_200090	197355	200090	2736	AY_113	197355	197474	120	199968	200090	123	197351	197354	tatt	200091	200094	tatt
AY_113_219259_222829	219259	222829	3571	AY_113	219259	219527	269	222570	222829	260	219255	219258	tatc	222830	222833	tatc						222555	222565	-	xxx_tRNA_HQ264055_8141:8207:- Antheraea pernyi, tRNA complement(8141..8207) /product="tRNA-His" /note="codon recognized: CAC" , Antheraea pernyi mitochondrion, complete genome.	taaaatgtaca	4	4	1
AY_113_281521_282863	281521	282863	1343	AY_113	281521	281720	200	282668	282863	196	281517	281520	atag	282864	282867	atag
AY_113_288824_298736	288824	298736	9913	AY_113	288824	289032	209	298540	298736	197	288820	288823	ttat	298737	298740	ttat						289038	289049	+	xxx_tRNA_EU726630_5553:5619:+ Antheraea yamamai, tRNA 5553..5619 /product="tRNA-Gly" /anticodon=(pos:5583..5585,aa:Gly,seq:tcc) , Antheraea yamamai mitochondrion, complete genome.	atttttattaaa	5	1	1
AY_113_340614_342091	340614	342091	1478	AY_113	340614	340907	294	341806	342091	286	340610	340613	ttac	342092	342095	ttac	340891	340899	agaaaggga	-	16
AY_113_351200_366232	351200	366232	15033	AY_113	351200	351391	192	366044	366232	189	351196	351199	aaat	366233	366236	aaat	366013	366022	aaataaaagg	+	22
AY_113_375447_387124	375447	387124	11678	AY_113	375447	375612	166	386963	387124	162	375443	375446	aata	387125	387128	aata
AY_113_442984_449047	442984	449047	6064	AY_113	442984	443201	218	448841	449047	207	442980	442983	aata	449048	449051	aata
AY_113_480125_490238	480125	490238	10114	AY_113	480125	480356	232	490005	490238	234	480121	480124	aata	490239	490242	aata
AY_113_526882_534947	526882	534947	8066	AY_113	526882	527091	210	534744	534947	204	526877	526881	aatta	534948	534952	aatta
AY_113_548389_550475	548389	550475	2087	AY_113	548389	549183	795	549687	550475	789	548385	548388	ttgc	550476	550479	ttgc	549164	549174	aaaaaaaaaga	-	19
AY_113_576030_577478	576030	577478	1449	AY_113	576030	576314	285	577185	577478	294	576026	576029	ttat	577479	577482	ttat
AY_113_645042_652725	645042	652725	7684	AY_113	645042	645179	138	652594	652725	132	645038	645041	ttca	652726	652729	ttca
AY_113_684844_686756	684844	686756	1913	AY_113	684844	685743	900	685866	686756	891	684840	684843	taac	686757	686760	taac						685748	685758	+	xxx_tRNA_KJ740437_6236:6301:+ Antheraea frithi, tRNA 6236..6301 /product="tRNA-Glu" /anticodon=(pos:6265..6267,aa:Glu,seq:ttc) , Antheraea frithi voucher IBSDIRWSA1 mitochondrion, complete genome.	tttatacaaat	4	2	1
AY_113_709855_712043	709855	712043	2189	AY_113	709855	710018	164	711865	712043	179	709851	709854	aaac	712044	712047	aaac
AY_113_727220_730995	727220	730995	3776	AY_113	727220	728096	877	730122	730995	874	727216	727219	aatt	730996	730999	aatt
AY_113_733587_744668	733587	744668	11082	AY_113	733587	733912	326	744344	744668	325	733583	733586	agat	744669	744672	agat
AY_113_750141_752367	750141	752367	2227	AY_113	750141	750851	711	751642	752367	726	750137	750140	catt	752368	752371	catt
AY_113_754188_765377	754188	765377	11190	AY_113	754188	754381	194	765181	765377	197	754184	754187	tata	765378	765381	tata
AY_113_803680_809152	803680	809152	5473	AY_113	803680	803855	176	808979	809152	174	803676	803679	ataa	809153	809156	ataa
AY_113_823765_831076	823765	831076	7312	AY_113	823765	823928	164	830916	831076	161	823761	823764	taaa	831077	831080	taaa	823924	823932	aaaaaaaaa	-	4
AY_113_847772_857321	847772	857321	9550	AY_113	847772	847930	159	857156	857321	166	847768	847771	atat	857322	857325	atat	857157	857168	aaaaaaagtaaa	+	12
AY_113_873286_886467	873286	886467	13182	AY_113	873286	873428	143	886335	886467	133	873280	873285	attttt	886468	886473	attttt
AY_113_893286_894704	893286	894704	1419	AY_113	893286	893522	237	894457	894704	248	893282	893285	ttat	894705	894708	ttat
AY_113_983105_991586	983105	991586	8482	AY_113	983105	983224	120	991461	991586	126	983101	983104	tcat	991587	991590	tcat
AY_113_1009639_1019856	1009639	1019856	10218	AY_113	1009639	1009843	205	1019649	1019856	208	1009635	1009638	ttta	1019857	1019860	ttta
AY_113_1025908_1039350	1025908	1039350	13443	AY_113	1025908	1026134	227	1039124	1039350	227	1025904	1025907	atct	1039351	1039354	atct
AY_113_1069782_1084093	1069782	1084093	14312	AY_113	1069782	1069923	142	1083961	1084093	133	1069778	1069781	cggt	1084094	1084097	cggt
AY_113_1137886_1139344	1137886	1139344	1459	AY_113	1137886	1138227	342	1138998	1139344	347	1137882	1137885	actc	1139345	1139348	actc
AY_113_1157918_1160558	1157918	1160558	2641	AY_113	1157918	1158909	992	1159562	1160558	997	1157914	1157917	ttat	1160559	1160562	ttat	1159534	1159548	gaaaggcaaagagga	+	14
AY_1121_9293_20342	9293	20342	11050	AY_1121	9293	10106	814	19529	20342	814	9289	9292	gcga	20343	20346	gcga	19527	19536	aaaaaaaaaa	+	7
AY_1121_30824_33574	30824	33574	2751	AY_1121	30824	30971	148	33414	33574	161	30820	30823	ttca	33575	33578	ttca
AY_1121_42610_44354	42610	44354	1745	AY_1121	42610	43057	448	43912	44354	443	42606	42609	aaac	44355	44358	aaac	43055	43065	aaaaaaaaaag	-	2
AY_1121_52155_54369	52155	54369	2215	AY_1121	52155	52704	550	53828	54369	542	52151	52154	aaat	54370	54373	aaat
AY_1121_69804_71390	69804	71390	1587	AY_1121	69804	70083	280	71092	71390	299	69800	69803	gttt	71391	71394	gttt
AY_1121_71822_83567	71822	83567	11746	AY_1121	71822	72122	301	83273	83567	295	71816	71821	catggc	83568	83573	catggc
AY_1121_94017_96126	94017	96126	2110	AY_1121	94017	94469	453	95678	96126	449	94013	94016	tttt	96127	96130	tttt	95671	95682	aaaaaacaaaaa	+	4
AY_1122_3474_6255	3474	6255	2782	AY_1122	3474	4419	946	5315	6255	941	3470	3473	aaat	6256	6259	aaat
AY_1122_8643_17017	8643	17017	8375	AY_1122	8643	8842	200	16804	17017	214	8639	8642	caaa	17018	17021	caaa
AY_1122_27174_38018	27174	38018	10845	AY_1122	27174	27322	149	37877	38018	142	27170	27173	aaaa	38019	38022	aaaa
AY_1122_49477_59921	49477	59921	10445	AY_1122	49477	49581	105	59815	59921	107	49473	49476	ataa	59922	59925	ataa
AY_1122_79035_81026	79035	81026	1992	AY_1122	79035	79270	236	80798	81026	229	79031	79034	tatt	81027	81030	tatt
AY_1123_10501_12947	10501	12947	2447	AY_1123	10501	10868	368	12585	12947	363	10497	10500	gtat	12948	12951	gtat
AY_1123_18386_19752	18386	19752	1367	AY_1123	18386	18705	320	19429	19752	324	18382	18385	ttag	19753	19756	ttag	19432	19441	agaggaaaaa	+	12
AY_1123_23524_26768	23524	26768	3245	AY_1123	23524	23654	131	26619	26768	150	23520	23523	gtgg	26769	26772	gtgg	23661	23685	gggaagggaaagggggggaaggagg	-	7
AY_1123_46429_48537	46429	48537	2109	AY_1123	46429	46980	552	47980	48537	558	46425	46428	attg	48538	48541	attg
AY_1123_76697_78386	76697	78386	1690	AY_1123	76697	76926	230	78152	78386	235	76693	76696	aaaa	78387	78390	aaaa	76938	76949	aaaaacatggaa	-	12
AY_1123_85380_86947	85380	86947	1568	AY_1123	85380	85913	534	86419	86947	529	85376	85379	ataa	86948	86951	ataa						85911	85921	+	xxx_tRNA_EU726630_6169:6234:+ Antheraea yamamai, tRNA 6169..6234 /product="tRNA-Ser" /anticodon=(pos:6194..6196,aa:Ser,seq:gct) , Antheraea yamamai mitochondrion, complete genome.	aataataatgg	3	3	1
AY_1123_89175_90737	89175	90737	1563	AY_1123	89175	89521	347	90391	90737	347	89171	89174	aata	90738	90741	aata
AY_1123_104307_105472	104307	105472	1166	AY_1123	104307	104430	124	105335	105472	138	104303	104306	tttt	105473	105476	tttt	105304	105313	gaagtgaaaa	+	22
AY_1124_36368_38688	36368	38688	2321	AY_1124	36368	37006	639	38054	38688	635	36364	36367	gata	38689	38692	gata
AY_1124_44229_47592	44229	47592	3364	AY_1124	44229	44391	163	47431	47592	162	44225	44228	gcaa	47593	47596	gcaa
AY_1124_62470_66524	62470	66524	4055	AY_1124	62470	62628	159	66366	66524	159	62466	62469	acat	66525	66528	acat	66339	66359	ggaagagacaaaacaagaagg	+	7
AY_1124_74494_76103	74494	76103	1610	AY_1124	74494	74689	196	75909	76103	195	74490	74493	tatt	76104	76107	tatt	74688	74699	aaaaacatggaa	-	1
AY_1124_81652_93076	81652	93076	11425	AY_1124	81652	81830	179	92898	93076	179	81648	81651	gtaa	93077	93080	gtaa	81854	81861	aggtaaag	-	24
AY_1124_99122_100787	99122	100787	1666	AY_1124	99122	99528	407	100382	100787	406	99102	99121	acgtacgcttaagttttaaa	100788	100807	acgtacgcttaagttttaaa	100395	100409	aaaaaaaaaatgaag	+	27
AY_1124_101130_105797	101130	105797	4668	AY_1124	101130	101589	460	105330	105797	468	101126	101129	aaca	105798	105801	aaca
AY_1125_1737_2922	1737	2922	1186	AY_1125	1737	1841	105	2814	2922	109	1733	1736	tttt	2923	2926	tttt	1826	1834	aaaaaaaaa	-	15
AY_1125_49512_53097	49512	53097	3586	AY_1125	49512	49812	301	52793	53097	305	49508	49511	tgta	53098	53101	tgta	52780	52790	agaagaagaga	+	3
AY_1125_74198_78034	74198	78034	3837	AY_1125	74198	75104	907	77139	78034	896	74194	74197	taag	78035	78038	taag	77123	77137	aaagaataaaataag	+	2
AY_1125_103663_105574	103663	105574	1912	AY_1125	103663	104546	884	104685	105574	890	103659	103662	tttc	105575	105578	tttc						104668	104682	-	xxx_tRNA_KJ740437_6236:6301:+ Antheraea frithi, tRNA 6236..6301 /product="tRNA-Glu" /anticodon=(pos:6265..6267,aa:Glu,seq:ttc) , Antheraea frithi voucher IBSDIRWSA1 mitochondrion, complete genome.	tttataaaaatttta	2	2	0
AY_1126_1456_8050	1456	8050	6595	AY_1126	1456	2217	762	7273	8050	778	1452	1455	gtcg	8051	8054	gtcg
AY_1126_11296_14211	11296	14211	2916	AY_1126	11296	12294	999	13212	14211	1000	11292	11295	tacc	14212	14215	tacc						12300	12312	+	xxx_tRNA_HQ264055_3871:3943:+ Antheraea pernyi, tRNA 3871..3943 /product="tRNA-Asp" /note="codon recognized: GAC" , Antheraea pernyi mitochondrion, complete genome.	aaagaaaattata	5	1	1
AY_1126_49991_52232	49991	52232	2242	AY_1126	49991	50248	258	51968	52232	265	49987	49990	tatt	52233	52236	tatt
AY_1126_61785_64776	61785	64776	2992	AY_1126	61785	61950	166	64610	64776	167	61781	61784	acct	64777	64780	acct
AY_1126_86473_97747	86473	97747	11275	AY_1126	86473	86614	142	97610	97747	138	86469	86472	taat	97748	97751	taat
AY_1127_4633_10422	4633	10422	5790	AY_1127	4633	4841	209	10208	10422	215	4629	4632	gcag	10423	10426	gcag
AY_1127_85969_93022	85969	93022	7054	AY_1127	85969	86121	153	92868	93022	155	85965	85968	taaa	93023	93026	taaa	92850	92871	agggaaaaatgatgagagtaaa	+	3
AY_1127_96378_99295	96378	99295	2918	AY_1127	96378	97200	823	98460	99295	836	96374	96377	atat	99296	99299	atat	98448	98458	aaaaaggacag	+	2
AY_1128_2778_8747	2778	8747	5970	AY_1128	2778	3740	963	7788	8747	960	2773	2777	atgaa	8748	8752	atgaa
[truncated: 21,128 more rows]
